# Supplementary material for: Distributional Measures of Semantic Abstraction
Source: Front Artif Intell. 2022 Feb 8;4:796756. doi: 10.3389/frai.2021.796756 (PMC8892386; doi:10.3389/frai.2021.796756)
Supplement: Supplementary file 2 [file Data_Sheet_1.zip]

Archive with 24 entries (21 files):
- supplement/
- __MACOSX/._supplement
- supplement/abst-conc-full/
- __MACOSX/supplement/._abst-conc-full
- supplement/.DS_Store
- __MACOSX/supplement/._.DS_Store
- supplement/abst-conc-extremes/
- __MACOSX/supplement/._abst-conc-extremes
- supplement/README
- __MACOSX/supplement/._README
- supplement/abst-conc-full/nouns.txt
- __MACOSX/supplement/abst-conc-full/._nouns.txt
- supplement/abst-conc-full/verbs.txt
- __MACOSX/supplement/abst-conc-full/._verbs.txt
- supplement/abst-conc-extremes/.DS_Store
- __MACOSX/supplement/abst-conc-extremes/._.DS_Store
- supplement/abst-conc-extremes/verbs_200_conc.txt
- __MACOSX/supplement/abst-conc-extremes/._verbs_200_conc.txt
- supplement/abst-conc-extremes/verbs_200_abst.txt
- __MACOSX/supplement/abst-conc-extremes/._verbs_200_abst.txt
- supplement/abst-conc-extremes/nouns_500_abst.txt
- __MACOSX/supplement/abst-conc-extremes/._nouns_500_abst.txt
- supplement/abst-conc-extremes/nouns_500_conc.txt
- __MACOSX/supplement/abst-conc-extremes/._nouns_500_conc.txt
