# Supplementary material for: Distributional Measures of Semantic Abstraction
Source: Front Artif Intell. 2022 Feb 8;4:796756. doi: 10.3389/frai.2021.796756 (PMC8892386; doi:10.3389/frai.2021.796756)
Supplement: Supplementary file 2 [file Data_Sheet_1.zip › supplement/README]

This supplementary material contains subsets of the concreteness
ratings from Brysbaert et al. (2014) as created for the experiments in
Schulte im Walde & Frassinelli (2021).

The original ratings had been collected for the targets out-of-context
and without any further word-class disambiguating information. In a
post-processing step, Brysbaert et al. added part-of-speech (POS) and
frequency information from the SUBTLEX-US corpus (Brysbaert et al.,
2012). We repeated their post-processing step, however relying on the
corpus data we also use in our studies, the ENCOW16AX (Schäfer &
Bildhauer, 2012). We automatically assigned each target its most
frequently occurring POS tag in the ENCOW. If this POS did not
represent an overall proportion of at least 95% of all POS tags of
that target or if our most-frequent POS was not identical to the POS
tag assigned by Brysbaert et al., we discarded the target in order to
minimise POS ambiguity among targets. We also discarded target words
with an ENCOW frequency below 10,000. Our final concreteness set of
targets contains 5,448 nouns and 1,280 verbs (full concreteness
collection). We also created target subsets of the 500 most concrete
and the 500 most abstract nouns, and ditto for the 200 most
concrete/abstract verbs (concreteness extremes subsets).


----- DATA

The data comprises the following directories and files:


*** abst-conc-full: full concreteness collection

    nouns.txt
    verbs.txt

    format: four tab-separated columns
    (target word; mean rating and standard deviation from Brybaert et al. (2014); ENCOW16AX corpus frequency)


*** abst-conc-extremes: concreteness extremes subsets

    nouns_500_abst.txt
    nouns_500_conc.txt
    verbs_200_abst.txt
    verbs_200_conc.txt

    format: three tab-separated columns
    (target word; mean rating from Brybaert et al. (2014); ENCOW16AX corpus frequency)


----- REFERENCES

Brysbaert, M., New, B., and Keuleers, E. (2012).
Adding Part-of-Speech Information to the SUBTLEX-US Word Frequencies.
Behavior Research Methods, 44, 991–997.

Brysbaert, M., Warriner, A. B., and Kuperman, V. (2014).
Concreteness Ratings for 40 Thousand generally known English Word Lemmas.
Behavior Research Methods, 64, 904–911.

Schäfer, R. and Bildhauer, F. (2012).
Building Large Corpora from the Web Using a New Efficient Tool Chain.
In Proceedings of the 8th International Conference on Language Resources and Evaluation, pages 486–493.

Schulte im Walde, S., and Frassinelli, D. (2021).
Distributional Measures of Semantic Abstraction.
Frontiers of Artificial Intelligence 4:796756. doi: 10.3389/frai.2021.796756.
