# Supplementary material for: Distributional Measures of Semantic Abstraction
Source: Front Artif Intell. 2022 Feb 8;4:796756. doi: 10.3389/frai.2021.796756 (PMC8892386; doi:10.3389/frai.2021.796756)
Supplement: Supplementary file 2 [file Data_Sheet_1.zip › supplement/abst-conc-full/nouns.txt]

abandonment	2.54	1.29	27203
abbreviation	3.07	1.51	23826
abdomen	4.7	0.67	33380
abduction	3.07	1.47	24010
ability	1.81	0.88	1224979
abnormality	2.48	1.33	33926
abode	3.92	1.38	16809
abolition	2.43	1.5	38209
abomination	2.23	1.24	16830
abortion	3.41	1.39	198283
absence	2.31	1.35	297260
absentee	3.29	1.38	13106
absorption	3.22	1.48	47545
abstinence	1.72	1.28	16433
abstraction	1.57	1	49502
absurdity	1.25	0.59	26896
abundance	2.21	1.2	93235
abuser	3.86	1.51	24880
abyss	3.07	1.7	18253
academia	2.12	1.26	45596
academy	4.29	1.12	88338
acceleration	2.97	1.3	54699
accelerator	4.32	1.06	25388
acceptance	2.21	1.26	158637
accessibility	2.3	1.23	86229
accident	3.26	1.48	451655
accolade	2.46	1.32	25139
accommodation	2.96	1.19	375793
accompaniment	2.26	1.02	28373
accomplice	3.34	1.37	15167
accomplishment	2.5	1.37	84812
accordion	4.86	0.59	12027
accountability	1.55	0.99	114651
accountancy	1.68	1.02	20566
accountant	4.41	0.91	79047
accounting	3.27	1.66	145640
accreditation	2.68	1.39	47642
accumulation	2.97	1.43	54388
accuracy	1.85	1.23	179452
accusation	2.38	1.24	98004
accuser	3.44	1.58	11069
ace	3.92	1.47	40499
achievement	2.37	1.5	355966
acidity	3.4	1.35	15125
acknowledgement	2.62	1.42	36834
acne	4.89	0.32	29558
acorn	4.96	0.19	14654
acoustics	3.12	1.24	11937
acquaintance	3.41	1.18	53320
acquisition	2.6	1.41	180249
acre	4.18	1.22	250243
acronym	2.64	1.52	25920
action	2.86	1.36	2291327
activation	2.41	1.31	53676
activism	1.79	1.08	46644
activity	2.72	1.4	2063222
actor	4.57	0.9	398198
actress	4.54	0.84	104773
actuality	1.96	1.34	16958
acupuncture	3.83	1.23	37663
ad	4.46	1.14	496761
adage	1.86	0.94	13878
adaptation	2.04	0.96	129815
adapter	3.82	1.09	45768
adaptor	4.04	1.09	17996
addendum	3.44	1.45	10750
addiction	2.85	1.41	101645
adequacy	1.86	1.08	15210
adherence	1.5	0.66	35118
adhesion	3.32	1.31	13139
adjudication	2.35	1.32	21770
adjustment	2.81	1.33	180678
admin	2.96	1.43	64211
administration	2.78	1.45	567162
administrator	3.89	1.25	173550
admiral	4.11	1.22	11866
admiration	1.86	1.06	47420
admirer	2.93	1.25	24284
admission	2.83	1.32	237409
adolescence	2.81	1.38	20973
adopter	3.33	1.27	20420
adoption	3.03	1.45	183488
adoration	2.19	1.24	12029
adrenaline	3.04	1.43	19572
adultery	2.79	1.5	27910
adulthood	2.5	1.5	32501
advancement	2.1	1.21	63116
advantage	2	1.12	779466
advent	2.48	1.19	51528
adventure	2.59	1.42	274370
adventurer	3.73	1.28	18920
adversary	2.93	1.16	38684
adversity	1.44	0.75	20999
advertisement	3.77	1.45	113433
advertiser	3.93	1.23	63310
advertising	3.88	0.95	316441
advice	2.73	1.2	1033257
adviser	3.67	1.4	151890
advisor	4.15	0.95	138179
advocacy	2	1.22	90614
aerosol	4.23	1.07	25382
aesthetics	2.22	1.15	39326
affair	2.45	1.27	364692
affection	2.22	1.53	85963
affidavit	4	1.49	29769
affiliation	1.93	1.05	49868
affirmation	2.12	0.95	26596
affliction	2.27	1.17	21315
affordability	1.93	1.03	20750
aficionado	2.55	1.18	12121
afterlife	1.9	1.32	20385
aftermarket	3.58	1.45	11591
aftermath	1.97	1.12	61886
afternoon	3.7	1.49	455536
afterthought	2.04	1.25	11553
agency	3.87	1.23	955328
agenda	2.66	1.32	342955
agent	3.61	1.34	731588
aggregation	2.16	1.18	22273
aggression	2.68	1.25	75537
aggressor	3.29	1.27	12535
agility	2.38	1.4	26446
agitation	2.33	1.39	21163
agony	2.38	1.47	35366
agreement	2.22	1.15	825615
agriculture	3.67	1.44	151508
aide	3.59	1.21	42496
ailment	2.93	1.39	27530
airbag	4.81	0.63	17477
aircraft	4.4	1.12	315728
airfield	4.7	0.56	26785
airflow	3.59	1.24	12510
airline	4	1.39	135355
airliner	4.45	1.27	12080
airplane	4.96	0.19	72548
airport	4.87	0.43	333781
airship	4.92	0.27	10407
airspace	3.58	1.33	15089
airway	4.34	0.97	19310
aisle	4.35	1.06	51031
album	4.69	0.68	643865
alchemy	2.1	1.32	12126
alcohol	4.76	0.51	328849
alcoholism	2.93	1.25	20450
ale	4.65	0.63	45721
algae	4.93	0.27	44057
algebra	3.14	1.35	33370
algorithm	3.07	1.63	178149
alienation	1.73	0.92	23993
alignment	3.26	1.37	73042
allegation	1.79	1.03	160784
allegiance	1.77	1.01	38661
allegory	2.07	1.41	16128
allergen	3.93	1.13	14787
allergy	3.68	1.12	74929
alley	4.82	0.48	41541
alleyway	4.3	1.15	10255
alliance	2.5	1.33	119927
alligator	4.96	0.19	12673
allocation	2.32	1.39	106133
allotment	2.88	1.45	32648
allowance	3.07	1.52	133502
alloy	4.29	0.98	55006
allusion	1.58	1.17	25776
alpha	1.81	1.06	50571
alphabet	4.31	1.31	38330
altar	4.85	0.61	62888
alteration	3.21	1.32	79871
alternator	4.27	1.04	17478
altitude	2.96	1.57	66872
altruism	1.5	1.19	12484
amazement	1.89	1.01	20227
ambassador	4.28	1.1	87219
ambiance	2.31	1.42	10701
ambience	1.72	1.03	21128
ambiguity	1.3	0.82	47411
ambition	1.74	0.98	140973
ambivalence	1.7	0.82	11179
ambulance	4.81	0.8	71526
amendment	2.44	1.39	273212
amends	1.92	1.09	10642
amino	2.74	1.71	37524
ammo	4.85	0.37	23050
ammonia	4.44	1.12	35143
ammunition	4.88	0.33	54030
amnesia	3.61	1.37	11167
amp	3.59	1.45	121674
amplification	2.93	1.34	17552
amplifier	4.79	0.62	45008
amplitude	2.92	1.29	22279
amputation	3.76	1.12	11651
amusement	2.07	1.21	45443
analogy	1.61	0.88	99367
analysis	2.56	1.45	1072857
analyst	4.23	1.19	175340
anarchism	1.92	1.18	16326
anarchist	2.83	1.44	68745
anarchy	2.12	1.31	23083
anatomy	3.59	1.34	44641
ancestor	3.24	1.2	117416
ancestry	2.83	1.56	27477
anecdote	2.64	1.42	46039
anemia	3.25	1.21	12810
anesthesia	3.41	1.7	12304
angel	3.82	1.49	175276
angler	4.14	1.3	47937
angst	1.96	1.09	17688
animation	3.41	1.42	142665
animator	4	1	12354
animosity	2.11	0.99	13954
ankle	4.81	0.79	68192
annexation	2.32	1.31	10577
annihilation	2.69	1.32	14664
anniversary	3.15	1.54	188150
announcement	2.79	1.52	231829
announcer	4.52	0.8	15014
annoyance	2.14	1.25	28967
annuity	2.64	1.52	31460
anomaly	1.79	0.93	55317
anonymity	1.88	1.12	35602
anorexia	3.41	1.3	11185
ant	4.86	0.52	65238
antagonism	2.33	1.27	13396
antagonist	2.75	1.46	18243
antenna	4.75	0.93	72648
anthem	3.36	1.16	29119
anthology	3.07	1.41	46681
anthrax	4.44	1.15	16926
anthropologist	4	1.31	30375
anthropology	2.41	1.59	45592
antibody	3.48	1.64	54414
anticipation	1.93	1.21	58549
antidepressant	3.8	1.54	23702
antidote	3.42	1.47	18239
antioxidant	3.59	1.28	32389
antiquity	2.13	1.25	42177
antithesis	2.27	1.32	13028
anus	4.86	0.36	11865
anvil	4.96	0.2	29178
anxiety	2.21	1.03	194198
apartment	4.9	0.41	325423
apathy	2.04	1.25	20212
apex	3.41	1.5	18493
aphid	4.76	0.72	15440
apocalypse	2.21	1.5	24493
apologist	2.97	1.38	21832
apology	2.86	1.67	133316
apostle	3.22	1.37	71919
apparatus	3.78	1.2	62268
apparel	4.6	0.71	21419
apparition	2.46	1.26	14993
appearance	2.57	1.62	483541
appendix	4.25	1.14	28482
appetite	2.74	1.35	79146
appetizer	4.71	0.71	13024
applause	4.29	0.9	56057
apple	5	0	175638
appliance	4.57	0.94	111143
applicability	1.69	1.07	17045
applicant	4	1.36	325786
application	3.4	1.53	2006189
appointee	3.5	1.31	15510
appointment	3	1.29	337450
appraisal	3.11	1.4	58102
appreciation	1.63	1	125951
apprehension	1.68	1.06	23396
apprenticeship	2.7	1.56	58084
appropriateness	2.07	1	13298
appropriation	1.96	1.31	41686
approval	2.33	1.05	305326
approximation	1.85	1.2	31749
apricot	4.97	0.18	11972
apron	4.87	0.43	19609
aptitude	1.54	0.92	18349
aquarium	4.77	0.86	42771
aquifer	4.04	1.27	16159
arbitration	2	1.21	39944
arbitrator	3.2	1.35	15885
arcade	4.74	0.53	41120
archaeologist	4.45	0.78	41569
archaeology	3.08	1.61	45937
archbishop	4.14	1.3	49222
archery	3.93	1.36	11600
architect	3.74	1.1	177274
architecture	3.59	1.31	271426
archive	3.58	1.39	116248
archives	3.93	1.31	92845
archivist	3.57	1.43	13928
area	3.72	1.28	4895041
arena	4.83	0.47	110328
argument	2.85	1.13	1067699
aristocracy	2.97	1.38	18707
aristocrat	3.76	1.18	12091
ark	4.67	0.68	16239
armchair	5	0	21694
armor	4.76	0.51	43044
army	4.7	0.6	480521
aroma	3.67	1.56	30411
arousal	2.83	1.42	10427
arrangement	2.3	1.18	473755
array	2.54	1.6	244904
arrival	3.07	1.44	259624
arrogance	1.74	0.98	42455
arrow	4.97	0.19	106317
arsenal	3.86	1.13	82950
arson	3.66	1.34	14804
art	4.17	1.17	1561599
artery	4.48	0.8	51940
arthritis	3.5	1.35	53380
article	4.33	1.12	1997634
articulation	2.65	1.23	19836
artifact	4.5	0.9	80513
artillery	4.31	1.17	45716
artisan	3.03	1.54	25139
artist	4.24	1.06	919441
artistry	2	1.32	12772
artwork	4.42	0.9	114915
asbestos	4.52	0.89	45239
ascension	2.37	1.19	12335
ascent	2.61	1.09	32019
asparagus	4.96	0.19	15335
aspect	1.82	1.1	934861
asphalt	4.83	0.75	15502
aspiration	1.81	1.33	99419
aspirin	4.76	0.79	21297
assailant	3.96	1.16	13299
assassin	4.43	0.96	29424
assassination	3.8	1.19	65022
assemblage	3	1.3	22152
assembly	3.79	1.15	216250
assertion	2.2	1.22	116497
assessment	2.11	1.19	693135
assessor	2.96	1.49	24645
asset	2.92	1.32	480605
asshole	4.08	1.23	26771
assignment	3.86	1.35	194430
assimilation	2.03	1.35	18696
assistance	2.25	1.21	407173
association	2.3	1.27	419027
assortment	2.5	1.39	27539
assumption	1.84	1.04	308674
assurance	1.76	1.02	119077
asterisk	4	1.5	10424
asteroid	4.86	0.45	51848
asthma	3.71	1.44	59708
astonishment	2.92	1.32	14872
astrologer	3.78	1.42	17790
astrology	2.48	1.58	36509
astronaut	4.75	0.65	42469
astronomer	4.27	1.36	54080
astronomy	3.03	1.5	47138
asylum	4.41	1.02	90660
asymmetry	2.89	1.5	13000
atheism	2.23	1.36	36651
atheist	2.93	1.46	101877
athlete	4.3	1.1	173903
athletics	3.65	1.32	30395
atlas	4.79	0.77	20110
atmosphere	3.04	1.45	382089
atom	3.34	1.59	107868
atonement	1.44	0.85	18309
atrium	4.72	0.74	12976
atrocity	2.15	1.12	49664
attachment	3.04	1.4	117615
attacker	4.04	1.29	59531
attainment	2.13	1.1	45368
attendance	3.07	1.33	165662
attendee	3.79	1.4	73551
attention	2.3	1.32	1117691
attic	4.53	1.17	31850
attitude	1.97	1.02	519654
attorney	4.52	0.94	241772
attraction	2.24	1.35	212867
attractiveness	2.14	1.36	14597
attribution	2.04	1.31	25320
audacity	1.62	0.71	17701
audience	4.29	0.9	847574
auditor	3.38	1.6	46401
auditorium	4.7	0.95	23947
aunt	4.17	1.18	66712
aura	2.67	1.33	25804
austerity	1.38	0.64	53805
authentication	2	1.02	50403
authenticity	1.74	1.2	50072
author	4.26	1.1	1218573
authority	2.34	1.29	1312884
authorization	2.45	1.33	48181
authorship	2.52	1.4	21316
autism	2.69	1.49	112710
auto	4	1.36	142085
autobiography	3.74	1.4	40192
automation	2.48	1.34	43681
automobile	4.96	0.19	62873
autonomy	2.04	1.1	67974
autopsy	4.29	1.3	19967
autumn	3.27	1.32	123279
availability	2.32	1.42	195665
avalanche	4.32	1.06	16777
avatar	3.21	1.68	37348
avenue	4	1.36	62319
aversion	1.85	1.16	20338
aviation	3.39	1.57	61168
aviator	4.57	0.57	10948
avocado	4.89	0.58	16146
avoidance	1.86	0.97	44871
awakening	3.07	1.56	25044
awareness	1.84	1.03	357932
awning	4.61	0.92	13393
axiom	2	1.2	22783
axis	3.57	1.37	86465
axle	4.5	1.14	33744
babe	3.67	1.47	21783
baby	5	0	778619
bachelor	4.32	1.07	47508
backbone	4.19	1.14	34815
backdrop	4.48	0.91	62740
backer	2.8	1.55	21561
background	3.26	1.36	723774
backlash	1.85	1.03	29811
backlog	3.29	1.51	21197
backpack	4.96	0.19	30634
backside	4.07	1.38	18962
backyard	4.57	0.92	44535
bacon	4.9	0.56	59070
bacterium	3.69	1.28	155290
badge	4.93	0.26	103332
bag	4.9	0.55	544296
bagel	5	0	10924
baggage	4.43	1.1	42535
bailiff	4.5	0.96	15373
bakery	4.83	0.38	29483
balcony	4.68	0.72	81392
ball	5	0	721485
ballad	3.88	1.2	43907
ballet	4.04	0.98	49092
ballot	4.73	0.64	136757
ballpark	4.43	1.07	10282
ballroom	4.7	0.82	16904
bamboo	4.86	0.74	30080
banana	5	0	67960
band	4.68	0.77	883506
bandit	4.36	0.95	16176
bandwagon	3.29	1.49	19743
bandwidth	3.19	1.33	67617
banjo	4.9	0.4	15239
bank	4.78	0.61	1227345
banker	4.43	1.14	110602
banking	3.55	1.24	207044
bankruptcy	2.68	1.33	102803
banner	4.8	0.76	110660
baptism	3.41	1.28	63028
barber	4.59	0.57	14115
bargaining	2.76	1.27	46644
barley	4.59	1.08	26970
barn	4.79	0.57	74358
baron	4.14	1.13	17837
baroness	3.92	1.47	29626
baroque	2.62	1.24	10757
barrel	4.86	0.44	129326
barrier	4.41	0.93	269910
bartender	4.82	0.48	16390
baseball	4.86	0.35	119986
basement	4.89	0.31	88438
basin	4.63	0.79	81961
basis	1.83	0.97	1019373
basket	5	0	109531
basketball	4.97	0.19	104142
bass	4.31	1.04	164916
bassist	4.17	0.82	19011
batch	3.8	1.19	97618
bathroom	4.52	1.19	298336
bathtub	4.92	0.39	14847
baton	4.64	1.1	17586
battalion	3.75	1.29	66384
battery	4.67	0.83	409964
battlefield	4.54	0.74	51433
battleground	4.04	1.16	10757
battleship	4.81	0.4	13548
bay	4.81	0.62	152929
beach	4.79	0.77	478935
beacon	4.38	0.86	29353
beak	4.96	0.19	17836
bean	5	0	148638
beard	4.96	0.19	45283
bearer	3.58	1.28	24633
beast	4.63	0.67	133199
beauty	2.93	1.57	373430
bedding	4.61	0.88	32482
bedrock	4.46	0.99	17892
bedroom	4.9	0.3	435740
bedside	3.92	1.12	20845
bedtime	2.9	1.54	21700
bee	4.88	0.71	179630
beech	3.96	1.55	10892
beekeeper	4.67	0.92	15403
beer	4.88	0.33	323048
beet	4.8	0.76	19298
beginner	2.73	1.46	76818
beginning	2.5	1.39	625531
behavior	2.19	1.22	542475
belief	1.19	0.68	680047
believer	2.73	1.51	156550
bell	4.96	0.19	139914
belly	4.8	0.48	71567
bench	4.87	0.43	138789
benefactor	3.36	1.28	17255
beneficiary	3	1.44	71871
bereavement	2.33	1.3	15763
bestseller	2.59	1.15	18429
betrayal	1.76	0.97	37597
beverage	4.6	0.91	64261
bibliography	3.96	1.26	43629
bidder	3.4	1.41	37708
bidding	2.69	1.41	41083
bigot	3.11	1.37	19604
bigotry	2.38	1.15	24573
bike	5	0	429560
biker	4.7	0.67	25626
bikini	4.96	0.19	18480
bile	4.46	0.9	16969
billboard	4.83	0.59	28218
billing	3.54	1.29	45020
billionaire	3.22	1.6	28694
binder	4.89	0.42	15826
binge	3.1	1.45	20139
bingo	4	1.52	24888
binoculars	5	0	20405
biochemistry	3.4	1.43	14333
biographer	4.41	1.02	17149
biography	3.39	1.45	95924
biologist	3.96	1.43	46756
biology	3.48	1.5	140509
biopsy	3.89	1.37	27213
biotech	3	1.41	16894
biotechnology	2.9	1.59	29964
bird	5	0	626905
birdie	3.79	1.32	19730
birth	4.46	0.88	500353
birthday	3.2	1.42	252337
birthplace	3.46	1.07	20651
bishop	4.21	1.17	149302
bit	3.27	1.62	2779651
bitterness	2.36	1.28	28250
biz	2.38	1.31	11873
blackberry	4.97	0.19	21825
blackboard	4.72	1.03	13945
blackness	3.54	1.56	11097
blacksmith	4.38	0.85	19627
bladder	4.48	1.06	42482
blade	4.93	0.26	130759
blasphemy	2.22	1.37	20621
blazer	4.79	0.56	10450
blender	5	0	19965
blessing	2.19	1.27	144392
blindness	3.73	1.34	29765
bliss	1.37	0.74	27443
blizzard	4.68	0.56	11996
blob	4.06	1.21	17202
blockage	3.93	1.26	18953
blocker	3.67	1.18	14113
bloke	3.89	1.4	65145
blood	4.86	0.44	853781
bloodshed	3.83	1.23	16406
bloodstream	4.04	1.23	14631
blouse	4.96	0.19	12657
blower	4.07	1.07	17045
blueberry	4.96	0.19	19863
blueprint	4.77	0.63	33909
blurb	3.04	1.45	17606
boar	4.8	0.76	15166
boarder	3.52	1.47	10181
boarding	3.44	1.34	16552
boardroom	4.66	0.77	14596
boat	4.93	0.37	509322
body	4.79	0.49	2408108
bodyguard	4.75	0.8	14340
bodywork	3.43	1.55	13393
boiler	4.52	1.01	94570
bombardment	2.81	1.44	17544
bomber	4.45	0.93	68198
bombing	3.93	1.21	114064
bondage	3.65	1.25	22090
bone	4.9	0.56	321606
bonfire	4.83	0.38	18864
bonnet	4.93	0.26	35524
bonus	3.04	1.48	227362
booking	3	1.22	112054
bookkeeper	4.64	0.86	12025
bookkeeping	3.43	1.23	12012
booklet	4.72	0.54	66628
bookmark	4.9	0.4	38000
bookseller	4.43	1.03	15746
bookshop	4.84	0.37	24369
bookstore	4.89	0.42	41915
boon	2.48	1.45	17032
booster	2.93	1.56	31981
booth	4.42	1.3	66735
booty	4.36	0.87	11603
boredom	1.96	1.32	26114
borough	3.81	1.14	86956
borrower	3.27	1.36	76635
bosom	4.63	0.69	18672
boss	3.83	1.42	260994
botanist	4.07	1.21	10255
bottle	4.91	0.44	332667
bottleneck	3.97	1.43	17484
bouncer	4.38	1.08	10048
boundary	3.04	1.02	315862
bounty	3.41	1.31	27291
bouquet	4.74	0.81	18998
bourbon	4.93	0.27	11587
bourgeoisie	2.42	1.24	21588
bout	3	1.22	62420
boutique	4.27	1.11	42081
bowel	4.53	0.68	50161
bowler	4.45	0.95	19418
bowling	4.56	0.89	33350
box	4.9	0.41	1045973
boxer	4.63	0.69	38017
boxing	4.55	0.83	45303
boy	4.76	0.6	958043
boyfriend	4.59	0.73	103070
bra	4.54	1.14	33845
bracelet	4.96	0.19	28109
brain	4.69	0.74	657753
brainstorm	2.55	1.55	10237
brandy	4.81	0.62	13805
brass	4.7	0.65	79134
brat	3.62	1.44	10910
bravery	1.96	1.02	26221
bread	4.92	0.28	250736
breadth	2.23	1.31	55402
breakdown	2.75	1.51	107036
breaker	3.85	1.26	28945
breakfast	4.43	1.1	354647
breakout	3.41	1.45	17707
breakthrough	1.87	1.28	67666
breakup	2	1.28	14562
breast	4.89	0.42	290525
breath	4.36	0.95	223357
breather	3.44	1.33	10684
breeder	3.13	1.46	54129
breeding	2.96	1.32	65370
brethren	3.25	1.62	45289
brevity	2.23	1.31	11471
brewery	4.62	0.64	39666
brewing	3.07	1.31	23414
bribery	2.89	1.4	18521
brick	4.83	0.75	159804
brickwork	4.48	0.75	10455
bride	4.63	0.74	72804
bridesmaid	4.41	0.93	12978
briefcase	4.86	0.52	10535
briefing	2.79	1.42	71830
brigade	4.3	0.95	94998
brightness	3.43	1.45	49053
brilliance	2.39	1.34	28334
brink	2.48	1.33	29587
bro	3.27	1.25	12892
broadcaster	4.35	1.13	57121
broadcasting	3.52	1.28	45852
broccoli	4.87	0.51	18074
brochure	4.76	0.83	60208
broker	4.03	1.33	97258
brokerage	3.61	1.31	16447
broom	4.89	0.42	20033
broth	4.68	0.61	19641
brothel	4.23	1.03	15888
brother	4.43	0.82	737464
brotherhood	2.58	1.21	16716
brow	4.39	1.03	34892
brownie	4.82	0.48	18183
browser	4.26	1.2	313703
brunch	4.41	1.02	13173
brunt	2.21	1.2	13872
brutality	2.48	1.21	31395
bucket	4.96	0.2	92176
buddy	3.48	1.55	76442
budget	3.14	1.41	788931
builder	3.97	1.4	110149
building	4.64	0.91	1734818
buildup	3.08	1.35	13840
bulb	4.93	0.27	124799
bulkhead	4.17	1.13	11340
bull	4.85	0.53	91505
bulldozer	4.9	0.41	11755
bullet	4.83	0.82	141379
bulletin	4.72	0.59	44638
bun	4.88	0.43	24960
bunch	3.5	1.36	259905
bungalow	4.63	0.61	31578
bunny	4.97	0.19	30014
bureau	4.04	1.4	37345
bureaucracy	1.64	1.11	64463
bureaucrat	3.86	1.18	33608
burger	4.93	0.26	56244
burglar	4.44	0.58	20433
burglary	3.64	1.22	29474
burial	3.93	1.11	81161
burner	4.78	0.42	39060
bus	4.9	0.54	632545
bushel	4.3	1.1	18829
business	3.28	1.44	4166683
businessman	4.47	0.97	72959
butler	4.63	0.72	14895
butterfly	4.93	0.26	76029
buttock	4.79	0.63	12342
button	4.96	0.2	521652
buyer	4.36	1.25	268508
buyout	2.43	1.43	11284
bylaw	3	1.75	12187
byproduct	3.16	1.43	12742
bystander	4.17	1.07	16650
byte	2.68	1.22	76085
cab	4.88	0.33	70255
cabbage	4.75	0.65	26974
cabin	4.92	0.27	116110
cabinet	4.89	0.32	151656
cable	4.74	0.81	375743
cache	3.8	1.32	81679
cactus	5	0	14734
cadence	2.7	1.32	11195
cadet	4.21	0.92	20664
cafe	4.96	0.19	99609
cafeteria	4.71	0.6	18975
caffeine	4.04	1.51	34268
cake	4.81	0.68	233279
calamity	2	1.17	21308
calcium	4.07	1.25	68189
calculation	3	1.58	177793
calculator	4.86	0.44	60199
calculus	2.26	1.38	26844
calendar	4.62	0.86	183976
calf	4.48	0.89	58316
caliber	3	1.44	20552
calibration	3	1.36	37846
caller	3.96	1	51749
calorie	3.44	1.4	107438
camaraderie	2.19	1	12519
camcorder	5	0	18538
cameo	3.19	1.52	21838
camera	5	0	844740
cameraman	4.63	0.97	13139
campaigner	3.52	1.5	57160
camper	4.63	0.69	32468
campfire	4.79	0.49	11939
campground	4.7	0.91	17818
camping	4	1.04	52857
campsite	4.55	1.02	39335
campus	4.64	0.68	314963
canal	4.68	0.69	117639
cancellation	2.1	1.26	59883
cancer	3.86	1.48	709323
candidacy	2.39	1.13	16302
candidate	3.81	1.36	716013
candle	4.86	0.45	83461
candy	4.83	0.76	67126
canister	4.93	0.26	15496
cannabis	4.69	0.81	67508
cannon	4.79	0.68	43714
canon	4.56	1.05	56731
canopy	4.52	0.75	44434
canteen	4.88	0.33	15644
canvas	4.78	0.7	78636
canyon	4.81	0.79	29293
capability	1.93	1.02	365110
capacitor	3.96	1.3	32834
capacity	3.1	1.54	589986
capital	4.1	1.11	720344
capitalism	1.96	1.13	154716
capsule	4.52	0.95	46235
captivity	2.76	1.33	26959
captor	2.9	1.47	10310
car	4.89	0.31	2853424
caramel	4.73	0.64	17001
carbohydrate	3.59	1.43	46167
carbon	4.22	1.34	365719
carcass	4.46	1.17	22120
carcinogen	3.34	1.34	10313
card	4.9	0.56	1252691
cardiologist	4.48	0.91	10003
career	2.54	1.14	1006646
caregiver	4.18	1.22	37154
caretaker	4.24	1.06	21480
cargo	4.62	0.73	76545
carnage	3.48	1.48	17811
carnival	4.68	0.85	29028
carriage	4.86	0.36	80917
carrier	4.2	1.15	205877
carrot	5	0	62326
cartel	3.3	1.51	29532
cartilage	4.71	0.66	19840
carton	5	0	16357
cartoon	4.33	0.92	104523
cartoonist	3.93	1.38	17398
cartridge	4.78	0.51	59171
case	3.93	1.28	4849558
casing	4.28	1.33	24356
casino	4.77	0.51	81266
casket	4.86	0.45	11376
casserole	4.87	0.35	11864
cassette	4.6	1.12	35812
caste	2.67	1.46	32268
castle	4.96	0.19	157758
casualty	2.85	1.51	92779
cat	4.86	0.52	442591
catalog	4.68	0.72	74663
catalyst	2.85	1.26	49295
cataract	4.38	1.12	14516
catastrophe	2.96	1.43	50750
catcher	4.44	0.93	20965
catechism	2.57	1.47	10311
category	2.82	1.52	608347
caterer	4.37	1	10173
catering	3.81	1.21	61163
caterpillar	4.87	0.43	19151
catfish	4.85	0.77	13168
cathedral	4.86	0.36	78955
catheter	4.48	0.92	15278
cattle	4.64	0.78	141312
catwalk	4.15	1.05	10344
cauliflower	5	0	11146
causality	2.04	1.27	16286
causation	1.81	1.14	23608
cavalry	4.08	1.32	43079
caveat	2	1.3	33392
cavern	4.57	0.9	16478
cavity	4.5	0.9	50589
ceasefire	3.11	1.34	13515
ceiling	4.85	0.46	166166
celebration	3.47	1.22	225438
celebrity	3.28	1.57	155330
celery	4.8	0.76	13508
cell	4.44	1.12	1020769
cellar	4.68	0.86	42557
cello	4.96	0.19	17329
cemetery	4.93	0.26	78779
censorship	1.79	1.11	56810
census	3.3	1.37	86286
cent	4.19	1.2	725108
centerpiece	4.62	0.82	14800
centimeter	4.13	1.31	13993
century	2.83	1.75	1370970
cereal	4.83	0.76	53065
ceremony	3.57	0.96	240900
certainty	1.59	1.18	91848
certificate	4.59	0.82	288790
certification	3.72	1.37	121356
chairman	4.31	1.04	230921
chairperson	4.58	0.99	10415
chalet	4.36	1.19	14246
challenger	2.68	1.35	23434
chamber	4.59	0.89	186055
championship	3.23	1.38	187229
chance	1.64	0.99	1350212
chancellor	4.2	1.03	27331
chandelier	4.79	0.83	11438
changer	3.41	1.28	16553
chaos	2.79	1.32	112767
chaplain	4.33	1.24	23439
chapter	3.43	1.26	542751
character	2.93	1.66	1711621
characterization	1.81	1.14	41711
charcoal	4.85	0.77	27923
charger	4.39	0.92	34695
chariot	4.86	0.74	20205
charisma	2.07	1.27	16723
charity	2.62	1.29	427075
chasm	4.24	1.2	12689
chastity	2	1.36	10274
checklist	4.61	0.88	37797
checkout	3.96	1.34	29794
checkpoint	3.62	1.32	31936
cheek	4.83	0.54	91872
cheerleader	4.9	0.31	14699
cheese	4.7	0.79	195870
cheesecake	4.97	0.19	12325
chef	4.3	1.29	123049
chemist	4.24	1.27	40502
chemistry	3.64	1.39	131419
chemotherapy	4.35	0.85	46447
chess	4.7	0.67	56944
chest	4.93	0.27	195663
chick	4.93	0.27	52887
chicken	4.8	0.55	248689
child	4.78	0.58	5227249
childbirth	4.04	1.24	21450
childhood	2.53	1.36	222485
chili	4.79	0.49	17919
chimney	5	0	46445
chimp	4.96	0.2	13288
chimpanzee	4.96	0.19	17013
chin	4.89	0.32	51157
chiropractor	4.86	0.35	12898
chloride	3.74	1.48	18767
chlorine	4.5	0.96	21647
choice	1.9	1.14	1471587
choir	4.34	1.14	72380
cholera	3.26	1.51	15834
cholesterol	3.4	1.4	59901
chopper	4.07	1.03	10993
chord	4.29	0.9	61597
chore	3.78	0.95	40455
choreographer	4.23	1.24	19836
choreography	3.22	1.6	19985
chorus	4.03	1.02	73410
chromium	4.33	1.18	11818
chromosome	4.11	1.42	43675
chronology	2.29	1.38	24407
chunk	3.86	1.41	91841
church	4.9	0.41	1322436
churchyard	4.93	0.26	19435
chute	4.61	0.79	11894
cider	4.97	0.19	30041
cigar	4.93	0.27	29734
cigarette	4.88	0.43	131537
cinema	4.69	0.66	179092
cinematography	3.52	1.29	12683
cinnamon	4.85	0.46	28540
circuit	3.83	1.29	256441
circuitry	3.85	1.29	14907
circulation	3.03	1.43	100443
circumcision	4.13	1.17	21608
circumference	3.96	1.27	16711
circumstance	1.77	0.97	639346
circus	4.43	0.73	45089
citation	3.66	1.14	87196
citizen	4.43	1.01	655050
citizenry	2.65	1.5	13624
citizenship	2.96	1.53	93380
city	4.79	0.57	2182009
civility	1.62	0.86	11398
civilization	3.32	1.52	136216
clan	3.46	1.6	53334
clarification	1.93	1.18	61502
clarinet	4.92	0.27	13705
clarity	2	1.1	119485
class	3.85	1.32	2067493
classification	2.52	1.57	117237
classmate	4.32	0.86	43035
classroom	4.76	0.51	299576
clause	2.73	1.48	198952
clay	4.93	0.26	94610
cleaner	3.78	1.15	71524
cleanliness	2.63	1.28	23590
cleansing	2.75	1.35	31703
cleanup	3.04	1.59	26106
clearance	2.19	1.36	81903
cleavage	4.64	0.57	11877
clergy	4.03	1.3	62123
clergyman	4.73	0.52	17134
cleric	4.39	0.89	23328
clerk	4.28	1.28	89028
cliche	2.33	1.32	14330
client	3.9	1.27	1288547
clientele	3.31	1.39	17413
climate	3.5	1.48	771992
climber	4.5	0.75	27791
clinic	4.24	1.06	176854
clinician	4.12	1.12	51024
clipboard	4.93	0.27	12147
clipper	4.3	1.03	10370
clique	2.68	1.52	13646
cloakroom	4.48	1.24	10013
clone	4.34	0.86	53913
closeness	2.39	1.34	14720
closure	1.78	1.28	143720
cloth	4.9	0.31	117946
clothes	4.76	0.69	295342
clothing	4.43	1.1	219662
clove	4.42	0.86	13530
clover	4.69	0.84	11487
club	3.78	1.45	1024712
clubhouse	4.61	0.83	17626
clue	2.93	1.56	174049
coal	4.66	0.86	239579
coalition	2.75	1.43	174452
coast	4.21	1.1	305103
coaster	4.68	0.63	24220
coastline	4.54	0.9	44846
coating	3.97	1.1	57414
cocaine	4.52	0.96	50334
cockpit	4.27	1.34	28019
cockroach	4.96	0.19	13838
cocktail	4.4	0.89	80147
cocoa	4.89	0.42	25450
cod	4.61	1.1	20740
coder	3.42	1.53	11696
coefficient	1.85	1.08	39962
coercion	1.71	0.91	25968
coffee	4.81	0.79	431068
coffer	3.8	1.32	15750
coffin	4.86	0.58	41576
cognition	1.79	1.17	32617
coherence	2.62	1.29	26440
cohesion	2.16	0.9	30339
cohort	2.75	1.39	62382
coincidence	1.57	0.88	74615
collaboration	2.59	1.37	282527
collaborator	3.46	1.44	43661
collage	4.6	0.67	25093
collagen	3.67	1.27	14278
colleague	3.79	1.32	455637
collection	4.04	1.13	1023278
collector	4.1	1.14	113242
college	4.62	0.82	801371
collie	4.77	0.82	13436
collision	3.61	1.47	83810
colon	4.66	0.9	35515
colonel	3.89	1.26	18870
colonialism	1.85	1.17	19547
colonist	3.8	1.45	18336
colonization	2.69	1.26	16665
colony	3.77	1.11	167292
coloring	3.59	1.19	20964
column	4.48	0.7	409932
columnist	4.14	1.35	47730
coma	3.69	1.44	21166
combination	2.86	1.24	502779
combo	3.37	1.42	41035
combustion	3.86	1.21	35073
comeback	2.23	1.25	37283
comedian	4.04	1.25	53750
comedy	3.1	1.26	223250
comet	4.67	1.03	59324
comma	4.65	0.57	25386
commander	4.31	1	121119
commandment	2.53	1.14	66596
commando	3.9	1.29	15677
commemoration	2.6	1.44	17227
commencement	3.18	1.44	37958
commentary	2.96	1.61	182036
commentator	4.15	1.06	92865
commerce	2.76	1.35	78503
commissioner	3.64	1.55	104935
commitment	1.74	1.13	528947
committee	4.14	0.99	649117
commodity	2.91	1.59	139698
commonality	1.74	1.12	13911
commonwealth	3.38	1.35	20209
commotion	2.71	1.38	10371
communication	2.9	1.54	804799
communicator	3.21	1.53	23091
communion	3.39	1.45	64308
communism	1.86	1.3	61352
community	3.52	1.37	2932353
commuter	3.03	1.27	40295
companionship	2.45	1.27	14753
company	4.11	1.15	4219868
comparison	2	1.05	423060
compartment	3.57	1.4	51757
compassion	1.89	1.01	95985
compatibility	1.94	1.11	57353
compatriot	3.24	1.36	12435
compensation	3.25	1.42	245291
competence	1.78	0.97	75525
competency	1.81	0.94	46741
competition	3.86	1.22	686798
competitiveness	2.14	1.24	36440
competitor	3.23	1.36	185271
compilation	2.81	1.39	62553
compiler	2.46	1.53	64299
complacency	1.59	0.84	17859
complaint	2.69	1.37	505548
completeness	2.2	1.3	19812
completion	2.33	1.24	198078
complexion	3.36	1.22	16881
complexity	1.87	1.25	203716
compliance	1.96	1.22	194787
complication	1.86	1.08	99798
complicity	1.7	1.03	16899
component	3.04	1.37	607752
composer	4.37	0.93	130418
composition	3.1	1.59	213639
composure	2.43	1.5	12299
comprehension	1.78	0.85	44599
compression	3.07	1.44	70596
compressor	4.39	0.96	24677
compulsion	1.79	1.26	23279
computation	2.92	1.32	48812
computer	4.93	0.26	1387323
computing	3.25	1.53	126016
comrade	3.69	1.34	78205
conceit	2.1	1.16	12482
concentration	2.1	1.08	279460
concept	1.41	0.64	886165
conception	2.24	1.46	120535
concert	4.35	0.8	245194
concerto	3.75	0.89	14303
concession	2.71	1.58	78583
concierge	3.89	1.4	11062
conclusion	2.11	1.1	558355
concoction	3.5	1.31	10948
concussion	3.19	1.47	15741
condemnation	2.04	1.23	41074
condensation	4.24	1.06	20621
condenser	3.96	1.28	11564
condition	2.15	1.23	1849890
conditioner	4.21	1.05	22850
conditioning	2.25	0.89	76118
condo	4.76	0.69	24168
condolence	2.19	1.08	19586
condom	4.87	0.43	45289
condominium	4.35	1.02	10152
conductivity	2.67	1.21	10761
conductor	4.26	0.9	57164
conduit	3.58	1.24	22598
cone	4.86	0.59	55748
confederacy	2.79	1.63	12110
conference	3.86	1.27	849905
confession	2.4	1.33	75350
confidence	2.17	1.12	474681
confidentiality	2.47	1.57	48442
configuration	2.54	1.45	193647
confinement	3.61	1.34	28044
confirmation	2.39	1.2	113463
confiscation	2.9	1.47	14264
confluence	2.22	1.48	12518
conformity	1.79	1.18	28115
confrontation	2.53	1.31	59889
confusion	2.24	1.41	203620
congestion	3.61	1.27	61784
conglomerate	2.52	1.4	15993
congrats	2.12	1.45	24937
congratulation	2.27	1.23	91149
congregation	4.15	1.1	113153
congress	3.9	1.35	48762
congressman	4.58	1.03	25582
conjunction	2.15	1.35	133961
connection	3	1.39	861807
connectivity	2.33	1.33	64088
connector	4.18	1.12	71474
connotation	2.07	1.07	25793
conqueror	3.54	1.5	13179
conquest	2.54	1.2	44322
conscience	1.96	1.1	109417
consciousness	2.32	1.35	239958
consecration	2.07	1.39	10448
consensus	2.32	1.25	148790
consequence	2.64	1.52	538243
conservation	2.41	1.39	208831
conservationist	3.17	1.44	11300
conservatism	1.89	1.03	24443
consideration	1.86	1.27	483146
consignment	2.63	1.28	11834
consistency	2.55	1.18	105338
consolation	2.14	1.15	29289
consolidation	2.79	1.38	65373
consonant	3.21	1.52	15064
consortium	2.52	1.5	47139
conspiracy	1.76	1.16	142758
conspirator	2.37	1.62	11194
constable	4.54	0.95	26124
constellation	4.31	1	31909
constipation	3.36	1.39	15842
constituency	2.56	1.48	108300
constitution	3.23	1.68	151579
constitutionality	1.7	1.17	10914
constraint	2.93	1.27	154600
construction	3.72	1.44	660520
constructor	3.86	1.15	26036
consul	3.36	1.35	10703
consulate	3.6	1.35	17271
consultant	3.97	1.33	257200
consultation	2.19	1.08	365309
consumer	3.57	1.45	774132
consumerism	2.08	1.38	14696
consumption	3.16	1.4	286365
container	4.85	0.36	188593
containment	3.33	1.39	22269
contaminant	3.62	1.47	26029
contamination	2.7	1.38	67477
contemplation	1.83	1.17	24469
contempt	1.82	1.25	65297
contender	3	1.22	48215
contention	1.75	1.17	63436
contentment	2.25	1.29	12405
contestant	4.17	1	38608
context	2.17	1.29	774915
continent	4.34	1.26	139829
contingency	2.03	1.21	40547
continuance	2.12	1.27	11073
continuation	2.36	1.16	60766
continuity	2.03	1.02	82461
continuum	2.36	1.25	32252
contraception	3.29	1.33	31707
contraction	3.53	1.5	44053
contractor	4.2	1.16	243790
contradiction	2.11	1.22	94891
contribution	2.41	1.21	630095
contributor	3.6	1.19	135249
controller	4.33	1.04	136497
controversy	2.29	1.33	149243
conundrum	1.93	1.14	14861
convection	2.74	1.35	11135
convenience	2.04	1.1	121911
convent	3.96	1.51	19444
convention	3.28	1.39	275106
convergence	2.2	1.19	39628
conversation	3.28	1.41	574894
conversion	2.46	1.14	235078
converter	3.61	1.29	34146
conveyance	2.85	1.7	12856
conveyor	4.22	1.09	15861
conviction	2.07	1.25	195658
convoy	3.54	1.4	35009
cookbook	4.9	0.31	29680
cooker	4.22	0.97	38224
cookie	5	0	179572
coolant	4.25	0.93	20914
cooler	4.14	1.15	33843
cooperation	2.03	1.13	163308
coordination	2.86	1.13	72575
coordinator	3.52	1.33	68058
copper	4.52	0.8	124175
cord	4.63	0.88	86580
corn	4.96	0.19	162399
cornerstone	4.04	1.34	26431
coronation	3.23	1.31	13421
coroner	4.34	1.23	23975
corporation	2.79	1.47	306830
corps	3.43	1.37	56043
corpse	4.89	0.42	34093
correction	3	1.41	128033
correctness	2.36	1.13	33395
correlation	2.04	1.29	105598
correspondence	3.35	1.55	130654
correspondent	3.44	1.31	65401
corridor	4.72	0.8	97980
corrosion	4.26	1.05	26728
corruption	2.39	1.45	178091
cortex	3.79	1.2	23954
cosmology	2.52	1.64	17970
cosmos	3.19	1.69	23995
cot	4.67	0.68	24100
cottage	4.85	0.36	154933
cotton	4.97	0.19	112625
council	2.73	1.48	826534
councilor	3.78	1.15	16448
counseling	2.85	1.41	62563
counselor	4.24	0.95	65517
countdown	3.3	1.2	15801
counterpart	2.63	1.39	111758
counterpoint	2.38	1.37	13360
country	4.17	1.18	3899083
countryman	3.66	1.26	19485
countryside	4.48	0.94	149164
county	4.04	1.1	457497
coupe	3.17	1.71	15316
coupling	3.29	1.21	26800
coupon	4.79	0.49	60644
courage	1.52	0.99	154530
courier	4.58	0.76	27865
court	4.31	1.19	1506741
courtesy	1.77	1.14	104369
courthouse	4.86	0.35	17179
courtroom	4.63	0.74	30308
courtship	2.52	1.23	11214
courtyard	4.57	0.94	51643
cousin	3.7	1.49	131336
covenant	2.69	1.44	76264
coverage	2.7	1.18	407680
cow	4.96	0.19	152859
coward	2.93	1.28	24210
cowardice	2.1	1.06	11423
cowboy	4.72	0.74	35711
coworker	4.28	1.03	19491
coyote	4.96	0.19	12208
crackdown	2.83	1.42	21559
cracker	4.96	0.19	27923
craftsman	4	1.13	25529
craftsmanship	2.64	1.32	15037
cranberry	4.96	0.19	15842
crayon	4.87	0.34	11335
cream	4.83	0.46	238187
creation	2.15	1.06	506144
creationism	1.69	1.05	16102
creationist	2.46	1.44	25079
creativity	1.8	1.21	151090
creator	3.07	1.51	174710
creature	4.07	0.98	257300
credence	1.92	1.12	14705
credibility	2.29	1.61	111084
creditor	3.37	1.19	79198
creed	2.1	0.98	31699
creek	4.87	0.43	37738
cremation	3.69	1.47	12784
crest	4.52	0.71	28392
crevice	4.43	1.07	10118
crew	4.36	0.73	344805
cricket	4.77	0.68	85789
crime	3.03	1.66	831913
criminality	1.87	1.14	14756
crisis	2.33	1.45	556466
critic	3.55	1.55	286287
criticism	2.07	1.33	323902
critter	4.19	0.92	13897
crocodile	4.83	0.64	21190
crossover	2.65	1.2	31259
crossroad	4.41	0.95	28190
crucifixion	4	1.18	19348
cruelty	2.04	1.37	54195
cruiser	3.78	1.55	27959
crutch	4.5	0.92	17252
crux	2.69	1.41	15628
crypt	4.75	0.61	11430
cub	4.67	0.68	17474
cubicle	4.83	0.76	21562
cucumber	4.83	0.76	23673
cuisine	3.7	1.3	62842
culmination	1.96	1	23263
culprit	3.39	1.1	37512
cult	2.71	1.51	112641
cultivation	3.13	1.42	46160
culture	2.04	1.34	1117440
cunt	4.21	1.17	16092
cup	5	0	333239
cupboard	4.79	0.62	71737
cupcake	5	0	29540
curator	3.81	1.36	52824
curfew	2.73	1.44	14211
curiosity	1.61	0.96	86534
currency	4.25	0.89	228031
curriculum	3.23	1.43	258734
cursor	4.33	1	36488
curtain	4.82	0.48	95246
curvature	2.93	1.58	15355
cusp	2.74	1.16	12378
custard	4.85	0.46	12729
custodian	4.64	0.83	16747
custody	3.03	1.4	99519
customer	3.82	1.12	1606178
cutback	2.88	1.45	13286
cutlery	4.75	0.52	12346
cutoff	3.62	1.57	11723
cutter	4.07	1.07	34374
cyclist	4.84	0.37	111487
cyclone	4.48	0.82	13144
cylinder	4.64	0.86	97720
cynicism	1.78	1.22	21586
cyst	4.23	1.19	15371
dad	4.29	1.12	248930
daddy	4.24	1.33	33277
dagger	4.96	0.19	19176
dairy	4.45	0.83	88415
damper	3.13	1.41	13889
dancer	4.75	0.52	116592
danger	2.68	1.22	425087
darkness	3.85	1.35	162275
darts	4.83	0.48	14747
dashboard	4.61	0.92	38592
data	3.93	1.21	418023
database	4	0.93	503564
daughter	4.79	0.5	749709
day	3.92	1.38	8484568
daycare	3.93	1.28	10911
daylight	4.1	1.11	61097
deacon	3.52	1.64	16030
deadline	2.66	1.63	174093
deafness	3.48	1.4	11126
dealer	3.76	1.2	245230
dealership	4.04	1.2	33399
death	3.73	1.48	1768427
debacle	2.29	1.12	23345
debris	4.69	0.74	74887
debt	2.72	1.36	725919
decade	3.19	1.62	773056
deceit	2.37	1.13	21120
decency	2	1.19	25063
deception	1.86	1.03	51676
decision	2.19	1.27	1930260
declaration	2.52	1.5	132202
decoder	3.56	1.25	13221
decomposition	3.1	1.27	16325
decor	3.77	1.17	35901
decoration	3.53	1.43	76351
dedication	2.16	1.29	92214
deduction	2.19	1.44	67409
deed	3.86	1.38	126573
deer	4.86	0.59	83078
defamation	2.25	1.38	18764
defendant	3.8	1.32	254529
defender	3.19	1.36	142628
defense	2.45	1.43	369720
deference	1.92	1.13	16444
defiance	2.17	1.18	22744
deficiency	2.07	1.33	85554
deficit	2.21	1.29	213406
definition	3.07	1.69	525089
deflation	2.63	1.47	20709
deflection	3.07	1.39	12195
deforestation	3.41	1.47	17743
deformation	3	1.47	14968
deformity	3.59	1.39	11148
degeneration	2.17	1.34	15734
degradation	2.23	1.31	47121
degree	3	1.66	1163352
dehydration	3.52	1.28	15525
deity	2.33	1.57	59212
delegation	2.7	1.46	77162
deletion	2.8	1.61	24280
deli	4.57	0.84	11588
deliberation	2.19	1.49	35993
delicacy	2.81	1.3	19442
deliverance	2.34	1.14	15868
delivery	3.69	1.12	555950
delusion	2.3	1.59	41480
demeanor	2.44	1.45	12372
dementia	2.23	1.36	75518
demise	2.31	1.39	56391
demo	3.66	1.32	111770
democracy	1.78	1.01	349725
democrat	3.96	1.26	92495
demolition	3.38	1.17	52097
demon	3.32	1.66	94207
demonstration	3.75	1.17	230975
demonstrator	4	1.15	38069
den	4.57	0.79	32365
denial	2.46	1.48	112260
denim	4.77	0.63	11897
denomination	2.77	1.28	44860
denominator	3.36	1.31	17528
density	2.52	1.48	153180
dentist	4.93	0.26	73112
dentistry	3.64	1.5	15031
department	3.3	1.44	729436
departure	3.07	1.34	146078
dependence	2.15	1.26	65267
dependency	1.93	1.01	68401
depiction	2.31	1.41	46300
depletion	2.38	1.1	19809
deployment	2.9	1.37	105984
deportation	2.42	1.33	33161
deposition	2.92	1.32	35313
depositor	3.96	1.34	12706
depot	4.14	1.16	44870
depreciation	2	1.33	19881
depression	2.39	1.5	240027
deprivation	1.96	1.02	44326
depth	3.11	1.22	396057
derby	4.07	1.41	20239
deregulation	2	1.25	17665
derivation	1.86	1.04	15478
descendant	3.53	1.53	70875
descent	3	1.27	81159
description	2.43	1.29	599379
descriptor	2.05	1.28	24079
designation	1.85	1.06	61075
designer	3.78	1.28	392058
desirability	1.89	0.92	10421
desk	4.87	0.51	233178
desktop	4.46	0.99	176571
desperation	1.9	0.94	33837
dessert	4.93	0.25	73858
destination	3.82	1.42	250915
destiny	1.67	0.92	66928
destroyer	3.59	1.38	27723
destruction	3.21	1.17	259357
detachment	2.48	1.24	27278
detainee	3.76	1.3	49521
detection	2.57	1.28	123150
detective	4.21	0.88	86982
detector	3.7	1.38	69253
detention	3.26	1.48	96600
detergent	4.77	0.82	18273
deterioration	2.38	1.45	33782
determination	1.7	1.1	202904
deterrence	2.08	1.13	13808
deterrent	2.63	1.31	32947
detriment	1.77	0.95	31923
devaluation	2.17	1.24	10796
devastation	2.76	1.35	27497
developer	3.54	1.35	482229
development	2.41	1.24	2566495
deviation	2.96	1.43	47962
device	3.97	1.33	1004035
devil	3.41	1.57	106501
devotee	2.86	1.43	27630
devotion	2.36	1.37	66522
dew	4.38	0.8	13572
dexterity	2.72	1.46	10273
diabetes	3.83	1.34	167047
diagnosis	2.63	1.31	198803
dialect	2.67	1.52	39196
dialogue	3	1.44	255392
dialysis	3.54	1.5	13568
diameter	4.03	1.21	122767
diamond	4.89	0.42	104846
diaphragm	3.93	1.11	13853
diarrhea	4.52	1.01	23401
diary	4.5	1.14	112435
dick	4.35	0.98	25664
dictator	4.29	0.9	51618
dictatorship	2.77	1.48	52781
dictionary	4.62	0.82	80259
diet	3.21	1.54	378653
difference	2.15	1.19	1506553
differentiation	2.16	1.25	39226
difficulty	1.9	1.11	576610
diffusion	2.24	1.41	26252
digestion	3.66	1.29	23700
digit	4.52	0.91	68602
dignitary	3.1	1.58	11799
dignity	2.03	1.3	120976
dilemma	2	1.05	83174
diligence	1.97	1.33	34488
dilution	2.24	0.88	15778
dime	4.85	0.37	22602
dimension	2.5	1.42	252990
diner	4.82	0.77	36901
dining	3.75	1.11	159316
dinner	4.5	0.83	395744
dinosaur	4.87	0.43	67339
diocese	3.04	1.2	35382
dioxide	2.81	1.65	80351
diploma	4.93	0.27	40481
diplomacy	2.04	1.26	42843
diplomat	3.67	1.39	46642
direction	2.79	1.08	869701
directive	2.72	1.36	97114
director	4.04	1.1	1012288
directory	4.25	1.04	232126
dirt	4.86	0.36	106179
disability	3.46	1.4	383638
disagreement	2.97	1.52	73598
disappearance	2.4	1.38	46057
disappointment	1.93	1.13	102895
disapproval	2.32	1.19	17051
disarmament	2.54	1.39	24093
disaster	3.07	1.44	314162
disbelief	1.89	1.15	31404
disc	4.85	0.36	209671
discernment	1.57	0.79	13575
disciple	3.29	1.44	107698
disclaimer	3.37	1.36	37197
disclosure	2.18	1.28	149459
disco	3.63	1.4	34839
discourse	2.87	1.25	137264
discovery	2.36	1.42	292330
discrepancy	2.54	1.32	41618
discretion	1.6	0.89	106498
discrimination	2.29	1.18	215822
discussion	3.07	1.21	1169521
disease	3.45	1.33	958551
dishonesty	1.9	1.09	17919
dishwasher	4.86	0.59	29657
disinformation	1.87	1.29	11977
disintegration	2.96	1.43	13229
disk	4.8	0.41	216046
dislocation	3.18	1.44	12327
dismissal	2	1.16	76306
disobedience	2.52	1.48	22399
disorder	3.1	1.37	289519
disparity	1.78	0.85	44658
dispensation	2	1.09	14465
dispenser	3.84	1.43	13300
dispersal	2.78	1.28	17120
dispersion	2.22	1.15	15203
displacement	2.72	1.39	40847
displeasure	1.85	1.1	11716
disposal	2.89	1.53	121224
disposition	2.1	1.14	63758
disqualification	1.89	1.23	10421
disruption	2.39	1.2	84544
dissatisfaction	1.96	1.37	23230
dissection	3.48	1.48	12592
dissemination	1.92	1.21	37751
dissertation	2.81	1.44	76561
disservice	1.77	1.14	12916
dissolution	1.82	0.9	30166
dissonance	1.74	0.86	12177
distillery	4.41	1.15	10630
distinction	2.08	1.41	237495
distortion	2.3	1.42	66702
distraction	2.46	1.35	71026
distribution	3.33	1.36	475388
distributor	3.9	1.4	80444
district	3.29	1.3	545462
disturbance	2.7	1.61	71585
diver	4.69	0.71	42993
divergence	2.15	0.88	20541
diversification	1.89	1.09	19838
diversion	2.67	1.42	42281
diversity	2.28	1.19	258351
dividend	2.76	1.38	78599
divider	3.9	1.3	11170
divination	1.85	1.1	11677
divinity	1.9	1.18	27836
division	2.8	1.35	420287
dizziness	3.07	1.38	12060
doc	3.68	1.35	55128
doctor	4.69	0.81	769031
doctorate	3.4	1.48	34882
doctrine	2.12	1.18	223749
documentation	3.55	1.35	204149
dog	4.85	0.46	1284808
dogma	1.79	1.03	37913
doll	5	0	74894
dollar	4.93	0.26	581496
dolphin	4.96	0.19	40412
domain	3.4	1.22	330398
dominance	2.53	1.41	57364
domination	2.81	1.36	49999
dominion	1.96	1.4	19660
domino	4.59	1.08	12885
donation	3.32	1.56	230019
donkey	5	0	33427
donor	3.54	1.3	148047
donut	4.93	0.26	14865
door	4.81	0.65	1306151
doorstep	5	0	41644
doorway	4.75	0.7	51273
dopamine	3.67	1.01	13763
dorm	4.41	1.25	21475
dormitory	4.64	0.91	14322
dosage	4.07	0.94	36037
dossier	4.21	1.18	12607
dough	4.79	0.59	68148
doughnut	4.96	0.2	13058
downfall	2.31	1.26	25892
downpour	3.71	1.12	10019
downtime	1.93	1	15691
downturn	2.08	1.15	48575
dozen	4.66	0.72	327061
dragon	4.39	1.03	78060
drainage	3.96	1.16	63939
drama	2.34	1.37	226070
draught	3.46	1.28	17190
drawback	2.52	1.43	44859
drawer	4.67	0.84	58095
dreamer	2.19	1.33	17495
dresser	4.96	0.19	12697
drinker	3.32	1.39	33108
driver	4.71	0.66	852468
driveway	4.77	0.68	45667
droplet	4.45	0.99	16877
dropout	3.52	1.28	14355
drought	3.74	1.26	82589
drug	4.48	0.83	1056407
drummer	4.44	1.09	53141
dryer	4.79	0.5	35756
dualism	2.19	1.42	11100
duality	1.93	1.12	16078
duct	4.74	0.66	32151
dude	3.93	1.36	64375
duet	3.78	1.15	19893
duke	4	1.15	16495
dune	4.46	0.95	31293
dung	4.64	0.76	10794
dungeon	4.32	1.18	24411
duo	3.7	1.49	56929
duplication	3.3	1.75	25901
durability	2.81	1.42	29172
duration	2.08	1.02	147119
duty	2.19	1.36	715001
duvet	4.85	0.46	12790
dweller	3.5	1.46	18379
dwelling	4.14	1.46	88118
dynamics	1.96	1.3	116886
dynasty	2.46	1.45	36702
dysfunction	1.88	1.18	35485
dyslexia	2.64	1.57	15985
eagerness	1.69	0.85	12284
eagle	5	0	50436
ear	5	0	354460
earl	2.85	1.49	12142
earner	3.7	1.17	28437
earring	4.96	0.19	17646
earth	4.8	0.55	852266
earthquake	3.97	1.3	130479
easement	2.88	1.61	16979
eater	3.75	1.17	23504
eatery	4.48	0.95	14317
eccentricity	1.84	1.03	10402
ecologist	3.68	1.39	12194
ecology	2.64	1.22	63014
economics	1.77	1.18	185353
economist	3.25	1.55	151159
economy	2.57	1.65	1039246
ecosystem	4.11	1.31	118530
ecstasy	2.04	1.26	19786
eczema	4.23	1.07	13990
edict	2.63	1.57	13292
edifice	3.64	1.36	17008
edition	3.21	1.47	413709
editor	4.25	1	630874
education	2.93	1.34	1596143
educator	4	1.15	119961
eel	4.69	0.89	13997
effect	1.8	1.19	2258343
effectiveness	2.07	1.09	179725
efficiency	2.15	1.35	326394
effort	2.33	1.33	1590763
egg	4.97	0.18	385602
ego	1.74	1.1	90005
elaboration	2.11	1.31	13464
elasticity	2.92	1.15	15080
election	3.17	1.42	857044
electorate	2.67	1.49	49440
electrician	4.21	1.26	25685
electricity	3.9	1.4	275471
electrode	3.48	1.5	26802
electrolyte	3.37	1.47	11643
electron	2.96	1.63	96153
electronics	4.37	0.96	95123
elegance	2.18	1.19	33227
element	3.63	1.35	1058538
elephant	5	0	91516
elevation	3.79	1.2	83593
elevator	4.79	0.68	56381
elf	4.3	1.32	24986
eligibility	1.88	1.19	67708
elimination	2	1.04	56093
elm	4.69	1.04	10361
eloquence	1.88	1.14	12748
emancipation	2.37	1.19	18856
embankment	4.07	1.46	15968
embarrassment	2.43	1.22	48332
embassy	3.96	1.4	57067
embellishment	2.86	1.46	10376
emblem	4.3	1.32	29411
embodiment	2.14	1.38	28332
embroidery	4.63	0.84	17899
embryo	4.61	0.92	61514
emergence	2.56	1.23	75599
emergency	2.41	1.05	387894
emigration	2.7	1.3	15800
emission	3.33	1.27	300932
emitter	3.25	1.39	10591
emotion	2.44	1.48	300709
empathy	1.63	1.01	50033
emperor	4.35	0.88	61590
emphasis	2.12	1.24	291315
empire	3	1.57	174103
employee	4.1	1.21	980117
employer	3.81	1.42	615003
employment	3.3	1.56	529671
empowerment	2.36	1.39	34269
emptiness	2.32	1.31	20683
emulation	2.12	1.09	13602
enactment	2.45	1.33	26065
encampment	3.82	1.3	10729
enclosure	4.04	1.26	64999
encoder	3.81	1.39	10666
encore	2.81	1.3	15477
encouragement	1.96	1.4	85762
encroachment	2.32	1.35	11742
encryption	3.29	1.44	48543
encyclopedia	4.79	0.5	23849
ending	2.31	1.42	105844
endorsement	2.53	1.22	65173
endowment	2.89	1.34	30874
endpoint	3.26	1.46	11505
endurance	2	1.2	43796
enemy	2.83	1.36	538854
energy	3.11	1.48	1604938
enforcement	2.48	1.39	274640
enforcer	3.23	1.43	10210
engagement	2.75	1.46	242305
engine	4.86	0.58	890733
engineering	2.69	1.42	376958
engraving	4.28	1.13	18766
enhancement	2.29	1.3	85495
enigma	1.79	1.2	12161
enjoyment	2.17	1.44	92360
enlargement	3.38	1.44	20791
enlightenment	1.5	0.94	58439
enquiry	2.77	1.34	114356
enrichment	1.83	0.95	38207
enrollment	2.96	1.31	59526
ensemble	3.7	1.35	63733
entanglement	2.76	1.27	11780
enterprise	2.04	1	306978
entertainer	4.17	1.1	25418
entertainment	2.92	1.23	290930
enthusiasm	2.34	1.34	155471
enthusiast	2.23	1.18	91621
entirety	3.07	1.44	43313
entitlement	1.79	0.98	76740
entity	2.68	1.59	279823
entourage	3.46	1.29	10756
entrance	4.23	0.99	290490
entrepreneur	3.07	1.33	126560
entry	3.62	1.52	715798
envelope	4.93	0.26	86370
environment	3.74	1.46	1270871
environmentalist	3.72	1.39	31850
envoy	3.5	1.43	16256
enzyme	3.57	1.41	74381
epidemiology	2.7	1.46	15919
epilepsy	3.29	1.41	29662
epiphany	1.6	0.71	11233
episode	3.22	1.4	456506
epitome	1.8	1.22	12785
equality	1.41	0.69	196918
equation	3.65	1.5	160815
equator	3.85	1.51	18181
equilibrium	2.62	1.33	54281
equipment	4.83	0.38	726190
equity	2.22	1.31	178056
era	2.24	1.43	326387
eradication	2.3	1.29	16441
erection	4.22	1.12	32988
erosion	3.83	1.21	60017
errand	3.37	1.52	16469
error	2.68	1.52	675806
eruption	3.56	1.15	42160
escalation	2.27	1.22	19622
escalator	5	0	11880
espionage	2.53	1.04	21403
espresso	4.41	1.24	22348
essay	3.97	1.07	311604
essence	1.66	1.08	171042
establishment	3.48	1.34	282681
estate	4.11	1.23	453124
estimation	1.97	1.18	41552
estrogen	3.68	1.49	23722
estuary	4.17	1.19	27328
eternity	1.46	0.96	52678
ethanol	4.61	0.92	40591
ether	3.88	1.48	17535
ethic	1.59	0.93	172380
ethnicity	2.6	1.3	46559
ethos	1.58	0.72	47860
etiquette	2.15	1.43	18686
euphemism	1.74	0.86	11337
euphoria	1.47	0.86	10410
euthanasia	3.08	1.38	18276
evacuation	3.44	1.5	38882
evaluation	3	1.35	301959
evaluator	2.96	1.64	10305
evangelism	1.93	0.92	14748
evangelist	3.44	1.4	22528
evaporation	3.03	1.45	14751
evasion	2.46	1.17	20701
evening	3.26	1.58	763002
event	2.69	1.07	2817449
eviction	3.13	1.38	27412
evidence	3.65	1.29	1825127
evolution	2.61	1.4	308451
exaggeration	2.29	1.27	25650
exam	4.48	0.95	215756
examination	3.93	1.33	293252
examiner	3.57	1.17	39502
example	3.03	1.45	3290323
excavation	3.23	1.56	62415
excellence	2.2	1.19	119604
exception	1.85	1.06	404442
excitement	2.48	1.4	140079
exclamation	2.48	1.43	13576
exclusion	2.07	1.21	95071
exclusivity	1.65	0.8	12234
excursion	2.93	1.39	49231
execution	3.93	1.27	169588
executor	3.23	1.59	17279
exemption	2.17	1.31	100291
exertion	2.44	1.15	18594
exhaustion	3.04	1.53	29267
exhibition	3.52	1.27	335194
exhibitionist	3.67	1.07	17795
exhibitor	3.36	1.28	24939
exhortation	2.04	1.43	12275
existence	1.54	0.96	459035
exodus	2.59	1.15	19011
expanse	2.68	1.33	20423
expansion	3	1.29	276728
expectancy	1.85	1.35	35598
expectation	1.62	1.06	380638
expedition	2.96	1.43	100055
expenditure	2.76	1.43	161720
expense	2.57	1.43	422135
experimentation	2.31	1.12	44925
experimenter	3.8	1.35	10458
expertise	1.64	0.83	311728
expiration	2.61	1.23	26649
explanation	1.87	1.02	419415
exploitation	1.7	0.88	88024
exploration	2.83	1.34	162343
explorer	4.04	1.09	47688
explosion	4.52	0.69	152063
expo	3.21	1.55	11868
exponent	3.07	1.52	15154
exporter	3.5	1.26	25887
exposition	2.46	1.17	33609
exposure	2.39	1.4	363579
expression	2.54	1.37	539225
expulsion	2.86	1.27	24744
extension	2.93	1.25	371325
extent	1.44	0.64	502560
extermination	2.37	1.28	13952
extinction	2.43	1.37	57634
extinguisher	4.7	0.65	12691
extortion	2.69	1.54	12418
extraction	3.14	1.33	58736
extractor	3.69	1.34	14293
extradition	2.29	1.21	19894
extravaganza	2.58	1.33	11055
extremism	1.67	1.14	24884
extremity	3.07	1.62	21334
eye	4.9	0.41	1670707
eyebrow	4.85	0.77	43289
eyelid	5	0	19651
eyesight	3.59	1.6	16372
eyewitness	3.61	1.52	22987
fable	3.07	1.53	18300
fabric	4.63	1.08	177772
fabrication	2.86	1.53	31739
facade	3.19	1.39	30755
facelift	3.73	1.36	12442
facilitation	1.81	0.88	12379
facilitator	2.96	1.65	30095
facility	3.58	1.53	1011218
fact	2.72	1.56	3540912
faction	2.85	1.26	66595
factor	2.79	1.45	982968
factory	4.76	0.79	299140
faculty	3.96	1.26	351557
fad	2.36	1.19	21414
failure	2.08	1.06	693430
fairness	1.83	1.14	77874
fairway	4.21	1.17	14953
fairytale	2.93	1.41	11890
faith	1.63	1.08	721529
faithfulness	1.72	0.84	14377
falcon	4.9	0.31	13291
fallacy	1.8	1.15	35083
fallout	2.62	1.47	23857
falsehood	2	1.11	24394
familiarity	2.14	1.21	39811
family	4.23	0.86	3785450
famine	3.55	1.4	38328
fan	4.71	0.53	1037508
fanfare	3.36	1.19	12436
fantasy	1.59	0.95	189877
farce	2.32	1.19	23732
farewell	2.21	1.32	35951
farmer	4.54	0.95	403527
farmhouse	4.74	0.53	27905
farming	3.46	1.45	112776
farmland	4.86	0.52	30633
fascination	1.89	1.03	39047
fascism	1.83	1.23	36486
fatality	3.5	1.41	32313
fate	1.53	0.97	163278
father	4.52	1.02	1097050
fauna	3.96	1.37	25380
faux	2.5	1.33	17830
feasibility	1.81	1.11	37044
feat	2.44	1.34	57692
federation	2.24	1.15	28974
fee	3.89	1.19	745626
feedback	2.48	1.4	378395
feeder	4.36	1.06	46364
fellowship	2.28	1.31	93349
felon	3.83	1.37	11819
felony	3.5	1.32	36693
femininity	2.17	1.42	11424
feminism	2.17	1.2	49907
fencing	4.45	0.78	33049
fermentation	3.19	1.3	17603
fern	5	0	16761
fertility	2.59	1.31	65898
fertilization	3.21	1.52	12807
fertilizer	4.76	0.69	48610
festival	4.33	1.04	298468
festivity	2.73	1.43	24531
fetish	2.48	1.15	14552
fetus	4.62	0.92	29961
fever	3.27	1.4	85183
fiasco	2.28	1.31	21330
fiber	4.5	1.04	92855
fiction	2.14	1.48	279646
fidelity	1.87	1.17	24941
field	4.26	1.02	1774149
fieldwork	3.61	1.42	25050
fig	4.97	0.19	29594
fighter	3.96	1.22	160566
filament	4.27	1.31	17860
filler	2.92	1.32	34672
filth	4.14	1.08	15393
filtration	3.5	1.33	20151
finale	2.76	1.55	45289
finalist	3.79	1.42	43627
financier	3.46	1.5	15613
finder	3	1.47	17090
finger	5	0	383319
fingernail	4.93	0.26	12310
fingertip	4.93	0.38	24167
finisher	2.82	1.31	13137
fir	4.58	1.1	15867
firearm	4.64	0.76	85250
fireball	4.32	0.86	12062
firefighter	4.87	0.56	44058
fireman	4.8	0.55	20237
fireplace	4.68	0.9	58981
firepower	3.67	1.3	10661
firewall	3.82	1.19	43252
firewood	4.93	0.37	11938
firework	4.62	0.98	52010
firmware	3.32	1.47	34451
[truncated: 3,448 more rows]
