# Supplementary material for: Distributional Measures of Semantic Abstraction
Source: Front Artif Intell. 2022 Feb 8;4:796756. doi: 10.3389/frai.2021.796756 (PMC8892386; doi:10.3389/frai.2021.796756)
Supplement: Supplementary file 2 [file Data_Sheet_1.zip › supplement/abst-conc-full/verbs.txt]

abandon	2.54	1.45	288503
abbreviate	2.59	1.53	18481
abduct	2.88	1.51	23108
abhor	1.81	1.17	11121
abide	1.68	0.86	61998
abolish	2.19	1.17	83786
abort	2.83	1.23	21566
abound	2.27	1.19	46660
absolve	1.85	1.01	12011
absorb	3.11	1.26	180309
abstain	2.38	1.42	24046
accelerate	3.48	1.37	138435
accentuate	2	1.17	17495
accept	3.03	1.57	1374270
accommodate	1.86	1.08	188133
accompany	3.07	1.3	325219
accomplish	2.33	1.37	263467
accrue	1.61	1.03	39606
accumulate	3	1.26	114959
accuse	2.25	1.29	308095
accustom	1.48	0.64	46591
achieve	2.29	1.3	1213666
acknowledge	2.03	1.33	386245
acquaint	1.52	0.63	39732
acquire	2.93	1.27	430100
activate	2.97	1.35	131289
adapt	2.41	1.32	281356
add	3	1.51	3318294
adhere	2.62	1.4	92268
adjourn	2.54	1.36	21810
adjudicate	2.12	1.2	11931
adjust	2.93	1.36	291469
administer	2.53	1.31	173801
admire	2.04	1.1	151886
admit	2.32	1.28	731231
adopt	2.36	1.25	610516
adore	2.34	1.37	56687
adorn	2.38	1.28	39173
advertise	2.81	1.2	176275
advise	2.03	1.1	523711
affect	1.93	1.11	1124309
affirm	1.96	1.2	93344
afflict	2.14	1.13	34823
afford	1.83	1.09	428468
aggravate	2.26	1.29	34446
agitate	2.93	1.3	26625
agonize	1.97	1.07	11524
agree	2.31	1.26	2024672
alienate	1.83	1.2	46115
align	2.79	1.4	119735
allege	1.76	0.88	117005
alleviate	2.48	1.4	53928
allocate	2.38	1.31	170649
allow	2.41	1.21	3534911
allude	1.81	1.14	44553
alter	3.07	1.44	256740
amass	2.28	1.34	25859
amaze	2	1.22	132343
amend	2.32	1.22	166663
amplify	2.96	1.13	43791
amuse	2.57	1.23	46795
analyze	2.3	1.49	229843
annihilate	2.75	1.48	16275
annotate	3	1.36	27269
announce	3.31	1.37	860831
annoy	1.93	0.96	213936
anoint	2.84	1.31	25768
anticipate	1.54	0.76	190898
apologize	2.63	1.62	79114
appear	3.13	1.41	2386182
appease	1.93	1.25	21282
applaud	3.8	1.21	64073
apply	2.5	1.4	1888368
appoint	2.24	1.15	424914
appraise	1.73	1.12	15932
appreciate	2.23	1.17	593214
apprehend	2.82	1.36	25754
approve	1.85	1.2	526114
argue	2.75	1.27	945862
arise	3.17	1.26	498728
arouse	2.85	1.43	42519
arrange	2.79	1.35	398210
arrive	3.22	1.58	1015146
ascend	2.66	1.4	55323
ascertain	2.11	1.13	59455
ascribe	2.44	1.29	36005
ask	2.52	1.58	4252875
aspire	1.53	0.82	54239
assail	2.68	1.38	10201
assassinate	3	1.47	28623
assemble	3.67	1.36	161734
assert	2.03	1.12	183033
assess	2.26	1.48	460639
assign	2.86	1.46	288360
assimilate	2.17	1.27	29259
assume	1.75	1.04	920467
assure	2.43	1.38	263356
astonish	1.7	0.84	32412
astound	1.93	0.75	45406
attach	3.33	1.24	439988
attain	2.18	1.16	136017
attend	3.17	1.2	1002482
attest	1.89	1.07	37486
attract	2.73	1.48	495773
augment	2.81	1.5	38583
authenticate	2.28	1.25	23769
authorize	2.22	1.34	130244
automate	2.71	1.24	42329
avenge	2.07	1.11	17142
avert	2.41	1.24	31902
avoid	2.41	1.28	1069084
await	1.54	0.86	166691
awaken	3.45	1.18	55554
babysit	3.45	1.38	12593
backfire	2.86	1.41	17694
backtrack	2.59	1.5	11615
baffle	2.37	1.25	45176
banish	2.41	1.31	29831
baptize	3.83	1.12	38009
bask	3.03	1.22	18129
be	1.85	1.26	339077426
become	1.54	0.84	5256352
befall	1.72	0.94	18538
befriend	2.36	1.45	20565
beg	2.96	1.32	135694
beget	2.25	1.33	26656
begin	2.56	1.42	2897606
behave	1.78	1.01	197535
behold	1.67	0.92	71965
believe	1.55	0.95	3363327
belittle	2.1	0.94	15537
belong	1.43	0.73	439321
bequeath	2	1.25	15569
berate	2.5	1.17	11786
besiege	2.46	0.86	13551
bestow	2.07	1.27	45709
betray	2.17	1.32	73694
beware	2	1.14	50978
bewilder	1.96	0.89	26833
blacken	3.43	1.2	12256
bleed	4.4	0.97	86245
bless	2.68	1.39	202684
bode	1.88	1.34	15065
boggle	2	1.31	10267
borrow	3.1	1.23	198997
brag	2.41	1.01	29168
brainwash	2.21	1.26	19214
breastfeed	4.04	1.32	42979
breathe	4.07	1.13	165701
brighten	3.41	1.12	25836
bring	2.55	1.43	3490433
broaden	2.3	1.07	61075
build	3.71	1.46	2932325
bury	3.82	1.19	245125
buy	3.35	1.23	2493178
calculate	2.74	1.35	279141
calibrate	3.24	1.23	29795
cancel	2.41	1.21	216215
capitalize	2.29	1.27	30221
captivate	1.64	0.83	21568
carry	4.04	1.13	1859373
carve	3.69	1.28	105624
categorize	2.6	1.28	33451
cater	3.07	1.11	114798
cease	2.39	1.45	187074
celebrate	2.9	1.42	462333
certify	2.55	1.27	80526
characterize	2	0.98	140961
chastise	2.68	1.22	11394
cherish	1.73	1.04	36613
choose	2.62	1.45	1885782
choreograph	3.16	1.28	16231
christen	2.79	1.45	11558
circulate	2.88	1.45	107029
circumvent	2.25	1.21	23375
cite	3.07	1.28	334661
clarify	2.07	1.34	168088
classify	2.41	1.4	128463
cleanse	3.31	1.41	42693
cleave	3.33	1.49	12110
clothe	3.5	1.63	32291
coerce	2.04	1.02	22552
coexist	2.25	1.24	14464
coincide	2.26	1.32	79867
collaborate	1.81	1.13	115349
collate	2.44	1.45	23409
collect	3.34	1.32	723981
collide	4	1	34804
colonize	2.54	1.53	16285
combine	3.41	1.32	620237
come	2.72	1.67	10239250
commemorate	2.2	1.38	58413
commence	2.83	1.07	162955
commend	2.14	1.22	60262
commit	2.17	1.2	711796
communicate	3.43	1.48	358989
compare	2.52	1.25	1195141
compel	1.83	0.89	108772
compensate	2.65	1.38	103074
compete	2.57	1.07	378486
compile	2.64	1.35	179930
complain	2.6	1.4	371922
complicate	1.65	0.69	112699
comply	2.19	1.11	214628
compose	2.83	1.13	218812
comprehend	1.86	0.97	61041
comprise	1.89	1.19	286671
conceal	3.19	1.57	100013
concede	1.96	1.06	99553
conceive	2.04	1.2	130572
conceptualize	1.85	1.22	11036
conclude	1.78	1.01	502932
concoct	2.4	1.12	14036
concur	2.08	0.91	35449
condemn	1.96	1.28	180223
condense	3.26	1.4	21973
condone	1.79	0.73	27967
confer	2.35	1.15	70997
confess	2.57	1.48	116722
confide	1.81	0.83	17298
configure	2.4	1.32	107967
confirm	2.15	1.17	686755
confiscate	3.13	1.38	34276
conform	1.83	1.12	84470
confound	2.22	1.4	26541
confront	2.43	1.36	179655
confuse	2.04	1.26	256441
congratulate	3.04	1.37	69469
conjure	2.3	1.1	36128
connect	2.88	1.3	828452
conquer	2.9	1.52	88463
consecrate	1.77	0.99	23218
conserve	1.96	0.98	53626
consider	1.68	0.98	3065513
consign	2	1.21	16250
consist	2.07	1.1	523616
consolidate	2.72	1.28	64410
conspire	2.67	1.47	26988
constitute	2.13	1.17	271433
constrain	2.57	1.55	65377
construe	1.88	1.2	43769
consult	3.04	1.34	242720
consume	3.41	1.27	221699
contain	2.74	1.2	1573862
contaminate	3.1	1.42	39790
contemplate	1.71	1.15	94205
contend	2.07	1.14	110549
continue	2.36	1.28	2925782
contradict	2.24	1.35	77435
contribute	2.13	1.14	732750
contrive	1.96	1.04	14703
convene	2.79	1.45	47415
converge	2.65	1.38	40616
convey	1.72	0.92	170792
convict	4.11	1.28	149214
convince	1.85	0.95	399368
cooperate	1.87	1.12	72413
cope	1.78	1.01	213335
correspond	2.27	1.46	113128
corroborate	1.76	0.83	19018
corrode	4.04	1.08	11759
counteract	2.14	1.25	22409
covet	1.93	1.07	12305
cram	2.71	1.24	36876
crave	2.52	1.25	38222
create	2.62	1.37	3729406
criminalize	2.21	1.29	12926
criticize	2.03	0.98	131910
crucify	3.45	1.64	27620
culminate	2.03	1.18	61138
cultivate	3.14	1.3	84203
curtail	2.76	1.59	29978
customize	2.93	1.23	52464
dabble	2.17	0.94	16250
dampen	3.25	1.21	19356
darken	3.3	1.32	36613
deactivate	3	1.34	11871
deafen	3.11	1.28	11879
debug	2.66	1.32	42856
debunk	2.07	1.25	24666
deceive	1.68	1.12	65495
decide	1.92	1.25	1931258
decimate	2.65	1.5	17107
decipher	2.83	1.31	22298
declare	2	1.28	478921
decode	3	1.34	35084
decompose	3	1.47	17776
decorate	3.4	1.35	153729
dedicate	2.69	1.26	277440
deduce	1.61	0.99	27389
deduct	2.31	1.31	38842
deem	2.1	1.42	190776
deepen	3.2	1.13	58239
defend	2.31	1.34	456012
defer	1.92	1.32	46744
define	2.15	1.41	935997
deflate	3.12	1.28	14542
deflect	3.25	1.29	32414
deform	3.28	1.41	12715
defraud	1.82	0.94	13533
defy	1.86	1.13	59137
degrade	1.64	0.99	49929
dehydrate	3.31	1.26	12655
delete	3.48	1.5	220467
delineate	1.72	0.94	20055
deliver	3.12	1.42	1198906
delude	2.11	1.09	26324
delve	2.32	1.44	41952
demean	2	0.98	15943
demolish	3.46	1.48	76037
demonize	1.89	1.17	13696
demonstrate	2.53	1.28	743863
denote	2.04	1.02	55827
denounce	1.83	1.09	58297
deny	2.2	1.27	540095
depart	2.86	1.51	124253
depend	1.89	1.2	1015816
depict	2.13	1.07	164638
deplete	2.89	1.28	38508
deplore	1.93	1.26	12733
deploy	2.96	1.4	190524
deport	3.41	1.31	36002
depose	2.52	1.12	15844
deprecate	2.29	1.16	10138
depress	2.29	1.27	61979
deprive	2.21	1.34	94334
derail	3.55	1.33	22329
derive	2	1.41	297698
descend	3.18	1.39	143069
describe	2.18	1.36	1698961
deserve	1.69	1.07	427810
designate	3.14	1.63	209012
despise	2.12	1.3	51083
destabilize	2.04	1.02	10845
destroy	3.08	1.2	638663
detach	2.9	1.42	44945
detain	2.74	1.46	76201
detect	2.19	1.33	281390
deter	2.33	1.18	61714
deteriorate	3	1.14	58751
determine	2.13	1.22	1222831
detest	2.36	1.15	13492
detonate	3.19	1.27	15627
detract	1.73	0.87	30370
devalue	2.07	1.44	21459
devastate	2.29	1.33	41178
develop	1.87	0.94	2769821
devise	2	1.27	98735
devote	2	1.23	219207
devour	3.14	1.3	32118
diagnose	1.92	1.13	190943
die	3.07	1.62	1569791
differ	1.59	0.82	267591
differentiate	1.54	0.79	85205
digitize	2.82	1.25	19945
digress	2	1.25	10934
dilate	3.46	1.26	10369
dilute	3.1	1.42	39776
diminish	2.5	1.21	115993
dine	3.37	1.47	81168
disable	3.42	1.24	99196
disagree	2.77	1.42	254049
disallow	2.26	1.2	15620
disappear	2.86	1.53	321382
disappoint	1.89	1.09	203814
disapprove	1.89	1.15	24146
disarm	3.55	1.27	24418
disband	2.62	1.41	20362
disbelieve	2.19	1.33	10973
discern	1.96	1.22	45996
disclose	2.37	1.31	153121
disconnect	2.74	1.56	69643
discontinue	2.5	1.35	40575
discourage	1.9	0.98	93306
discover	2.37	1.19	924135
discredit	2.28	1.28	42719
discuss	3.17	1.51	1328964
disenfranchise	1.52	0.77	12158
disengage	2.69	1.23	14745
dishearten	1.68	0.77	14756
disintegrate	2.68	1.42	21841
dislodge	3.69	1.54	12304
dismantle	3.7	1.2	57938
dismiss	2.39	1.28	244348
disobey	2.42	1.24	14888
disparage	1.83	0.72	15248
dispel	2.14	1.21	26186
dispense	3.26	1.38	56024
disperse	2.85	1.38	55912
displace	2.57	1.19	75285
displease	1.71	0.94	10890
dispose	3.59	1.37	96149
disprove	2.59	1.53	25387
disqualify	2.39	1.26	27582
disrupt	2.45	1.24	87996
dissect	3.21	1.45	21428
disseminate	2.19	1.3	51168
dissipate	3.07	1.36	23745
dissuade	2.24	1.3	13753
distinguish	2.2	1.32	230686
distort	2.66	1.2	62073
distract	2.33	1.24	94337
distribute	2.77	1.24	350676
disturb	3.04	1.4	103029
diverge	2.21	1.13	20355
diversify	1.97	1.02	27329
divert	2.86	1.22	77152
divulge	2.23	1.14	15456
do	2.46	1.57	44804806
domesticate	2.19	1.17	14289
dominate	2.12	1.01	252708
donate	2.88	1.42	201575
downplay	2.23	1.45	18432
drool	4.61	0.69	15598
drown	3.93	1.25	80494
dunk	4.52	0.89	13055
dwindle	2.25	0.99	29971
earmark	3.07	1.59	24634
earn	2.39	1.17	578777
eat	4.44	1	1279250
edit	3.28	1.1	490835
educate	2.12	1.21	292452
eject	3.22	1.28	23903
elect	2.41	1.4	400289
electrify	2.97	1.35	16313
elevate	3.37	1.25	68077
elicit	1.73	1.03	41390
eliminate	2.77	1.45	336425
elude	2.65	1.32	20043
emanate	2.52	1.26	34445
embark	2.48	1.33	94202
embarrass	2.14	1.3	61947
embed	2.88	1.51	168592
embellish	2.48	1.27	15718
embody	1.75	1.27	86748
emboss	3.55	1.35	11127
embrace	3.38	1.63	268147
embroider	4.22	1.09	18427
emerge	2.27	1.23	571660
emit	3.22	1.31	73342
emphasize	2	1.2	189451
employ	2.41	1.27	584296
empower	2	1.16	122383
emulate	2.37	1.24	46822
enable	2.03	1.27	940301
enact	2.22	1.31	103297
encapsulate	2.8	1.47	28188
enchant	1.75	0.84	16221
encircle	2.84	1.34	16645
enclose	2.96	1.22	107165
encode	2.54	1.26	87254
encompass	2.23	1.21	99190
encourage	2.61	1.34	1068431
encroach	1.86	0.99	14844
encrypt	2.72	1.49	44823
endanger	1.96	0.96	49449
endear	1.69	0.79	22110
endorse	2.41	1.4	133700
endow	2.68	1.33	36851
endure	2	1.2	134896
energize	2.46	1.17	21546
enforce	2.4	1.48	218876
engage	2.07	1.28	765830
engrave	4	1.2	30455
engross	2.34	1.04	17173
engulf	2.88	1.45	21397
enhance	2.21	1.34	448939
enjoy	2.29	1.54	1756386
enlarge	3.17	1.44	60394
enlighten	1.48	0.65	39069
enlist	2.71	1.27	64652
enquire	2.28	1.17	18478
enrage	2.69	1.31	11948
enrich	2	1.13	89988
enroll	2.59	1.24	121486
enslave	2.36	1.16	28836
ensue	2.36	1.19	77100
ensure	1.68	1.09	1661596
entangle	3.48	1.25	10401
enter	3.12	1.21	1269437
entertain	2.55	1.06	135571
entice	2	1.12	42021
entitle	2.25	1.4	394421
entrust	2.16	1.14	42188
enumerate	2	1.24	22616
envelop	3.56	1.34	18714
envision	2.38	1.5	56709
equate	1.93	0.96	67352
equip	2.81	1.39	220978
eradicate	3	1.31	44385
erase	3.79	1.21	55781
erode	3.24	1.24	50342
erupt	3.7	1.17	45876
escalate	2.39	1.4	58679
establish	2	1.19	1306965
estrange	1.59	0.87	14716
etch	4.04	1.32	22215
evacuate	3.3	1.34	45519
evade	2.67	1.44	35505
evaluate	1.85	1.1	365323
evaporate	3.29	1.23	31364
evict	3.18	1.25	26575
evoke	2.36	1.19	66930
evolve	1.96	1.07	304357
exacerbate	2.17	1.47	46502
exaggerate	2.23	1.11	45380
exalt	2.12	1.23	19471
examine	2.86	1.27	622012
exasperate	2.14	1.18	13021
excavate	3.79	1.24	35233
exceed	1.76	1.15	267908
excel	2.15	1.32	66133
excite	1.97	1.18	252135
exclaim	2.41	1.3	41378
exclude	2.62	1.24	281926
execute	2.76	1.21	252106
exemplify	1.93	1.19	43905
exert	2.43	1.37	62652
exhilarate	2	1.04	21794
exist	2.38	1.45	1384217
expand	3.36	1.42	595557
expect	1.89	1.13	2236472
expedite	3.04	1.29	19500
expel	2.88	1.6	54835
expend	1.73	0.98	31990
expire	2.73	1.36	90581
explain	1.97	1.05	1650855
explode	4.1	0.96	120554
explore	2.9	1.26	806032
expose	3.46	1.26	431642
extend	2.93	1.23	705107
exterminate	2.86	1.38	13714
extinguish	3.47	1.33	28932
extrapolate	1.96	1.08	18841
exude	2.32	1.17	15346
fabricate	2.86	1.33	36902
facilitate	1.5	0.95	260763
fail	3	1.44	1331594
falsify	2.33	1.3	17925
familiarize	1.88	0.91	11328
fascinate	1.75	1.11	67495
fasten	4.14	1.13	27817
feel	2.28	1.41	4485253
feign	2.11	1.31	12989
fend	2.34	1.26	21000
fertilize	3.72	1.31	15983
fill	3.32	1.25	999158
finalize	2.14	1.22	27597
find	2.63	1.5	9477223
fixate	2.31	1.31	11231
flatten	3.86	1.19	40775
flaunt	2.27	1.11	10716
flee	3.67	1.47	157061
flog	4.04	1.37	18179
fluctuate	2.44	1.12	29201
follow	3.26	1.35	4152694
forbid	1.96	1.1	119415
foreclose	3.04	1.4	11238
forego	2.37	1.33	13083
foresee	2.08	1.22	41919
foreshadow	1.96	1.29	14844
foretell	2.19	1.27	17199
forget	2.04	1.22	866367
forgive	1.92	1.21	158236
forgo	1.68	0.99	16521
formalize	2.04	0.96	13071
formulate	2.59	1.33	90489
forsake	1.96	0.92	22234
fortify	2.34	1.32	29920
found	2.53	1.41	316108
frighten	3.07	1.28	59060
frustrate	1.82	1.06	100687
fulfill	1.78	0.85	212567
furnish	3.75	1.21	101825
gather	2.75	1.42	449521
generalize	1.76	1.16	39008
generate	2.23	1.25	697021
germinate	2.85	1.29	13136
get	2.38	1.35	17980701
give	2.83	1.42	9809987
glean	2.5	1.5	25466
glorify	2.1	1.37	41761
go	3.15	1.38	15728713
got	1.93	1.11	20323
govern	2.21	1.21	243531
gratify	2.26	1.21	18191
gravitate	2.47	1.31	13796
greet	2.96	1.37	124186
grieve	2.41	1.37	43982
grow	3.03	1.54	2240841
gush	3.38	1.47	18299
halve	3.81	1.27	24341
handcuff	4.79	0.41	19031
hang	3.7	1.17	510549
happen	1.78	1.12	2961661
harass	2.67	1.58	48602
harmonize	3.07	1.34	14134
hasten	2.22	1.12	32918
have	2.18	1.25	98982172
heal	3.03	1.55	156500
hear	3.66	1.49	2687330
heighten	2.52	1.29	28823
hesitate	2.46	1.43	86066
hijack	3.33	1.47	41418
hinder	2.78	1.5	60122
hold	3.68	1.44	3227073
hone	2.52	1.45	33424
horrify	2.43	1.33	52060
hospitalize	3.29	1.41	15039
humiliate	2.07	1.33	42346
hurl	4.1	0.98	29668
hurtle	3.59	1.42	10110
hypothesize	1.83	1.17	15367
idealize	1.19	0.4	11579
identify	2.64	1.34	1338164
ignite	4.04	1.04	34549
ignore	2.22	1.28	621844
illuminate	3.55	1.27	92406
illustrate	3.31	1.49	332812
imagine	1.53	1.07	761642
imitate	2.66	1.37	46065
immerse	2.79	1.64	48309
immigrate	2.56	1.58	12894
impair	1.73	1	54153
impart	2	1.11	37791
impeach	2.11	1.19	10807
impede	2.73	1.4	34303
implement	2.33	1.27	665405
implicate	1.68	0.67	39562
implode	3.64	1.25	11818
implore	1.61	0.88	15075
imply	1.86	1.33	310831
impose	1.93	1.07	372248
impoverish	2.23	1.14	10800
impress	2.07	1	288324
imprison	3.35	1.29	65608
improve	1.82	0.98	1724053
improvise	2.07	1.39	33497
inaugurate	2.63	1.31	19232
incapacitate	2.42	1.42	11413
incarcerate	3.13	1.33	19868
incite	2.47	1.31	30701
include	2.48	1.24	7476402
incorporate	2.15	1.38	361054
incriminate	2.07	1.3	10163
incubate	3.5	1.24	12378
incur	2	1.27	105672
indicate	2.39	1.34	927100
indict	2.6	1.32	22884
individualize	2.38	1.3	16562
indoctrinate	2	1.06	10601
induce	2.34	1.29	142225
induct	2.59	1.34	14613
indulge	2.56	1.26	68299
infect	2.88	1.48	80534
infer	2.15	1.06	57016
infest	2.71	1.15	22439
inflame	3	1.52	19814
inflate	3.34	1.42	35209
inflict	2.75	1.43	73470
inform	2.25	1.4	606138
infringe	1.93	1.07	41664
infuriate	2.07	1.26	21570
infuse	2.92	1.32	31062
inhabit	3.21	1.32	79398
inhale	3.84	1.43	29743
inherit	2.04	1.29	115404
inhibit	2.1	1.26	61319
initialize	2.59	1.32	18928
inject	4.28	0.92	87567
injure	3.48	1.41	176024
innovate	2.3	1.32	29909
inquire	2.38	1.29	55147
inscribe	3.31	1.41	31308
insinuate	1.77	0.76	11861
insist	2.14	1.27	342006
inspect	3.31	1.49	107107
inspire	1.74	0.98	444687
install	3.19	1.26	678264
instigate	1.79	0.98	25250
instill	1.59	1.02	29106
instruct	2.48	1.18	139174
insulate	2.96	1.54	52505
insure	2.41	1.32	84912
integrate	2.08	1.26	280010
intend	1.71	0.85	761461
intensify	2.25	1.17	44395
interact	2.88	1.42	206913
interfere	2.59	1.27	121209
internalize	1.88	1.28	13292
interpret	2.34	1.42	274500
interrogate	2.48	1.43	26723
interrupt	3	1.41	107755
intersect	3.62	1.01	26648
intersperse	2.23	1.11	19861
intertwine	3.17	1.36	23159
intervene	2.57	1.25	108759
interweave	2.34	1.14	16551
intimidate	1.75	0.97	56264
intoxicate	3	1.2	22204
introduce	2.62	1.36	1041547
intrude	2.81	1.04	17192
invade	3.28	1.25	113070
invalidate	1.59	0.87	24716
invent	2.66	1.2	176803
invest	2.47	1.28	442538
investigate	2.27	1.25	486937
invigorate	1.96	1.02	14695
invite	3	1.28	588308
invoke	1.64	0.86	107232
involve	2.43	1.36	2365965
irrigate	3.53	1.41	13182
irritate	2.43	1.19	64613
iterate	2.23	1.03	11336
jeopardize	1.74	1.2	17788
join	2.86	1.41	1573608
juggle	4.04	1.02	24008
justify	1.45	0.74	342614
juxtapose	2.32	1.38	14370
keep	2.37	1.4	4573688
kidnap	3.83	1.28	49592
kill	3.9	1.37	1369978
kindle	3.74	1.4	17410
knead	3.89	1.1	10530
know	1.68	0.98	11791125
languish	2.07	1	17811
laud	1.88	1.33	18744
learn	2.2	1.19	3092093
legalize	1.7	0.91	28011
legislate	2.33	1.27	27189
legitimize	1.81	0.9	11093
lend	3.07	1.56	174277
lengthen	3.47	1.36	21965
lessen	2.23	1.17	49199
let	2.26	1.2	3296798
liberate	2.29	1.33	57336
lighten	2.93	1.26	34187
liken	2.04	1.37	27546
linger	2.41	1.27	63727
liquidate	2.79	1.17	14081
listen	3.47	1.38	901919
loathe	2.04	1.32	22744
localize	2.14	1.06	11409
locate	2.97	1.63	880782
loosen	3.24	1.57	36333
lose	2.25	1.35	2309985
lubricate	4.18	0.94	11462
lurk	2.85	1.13	47855
magnify	3.71	1.38	27569
maim	3.36	1.42	13156
maintain	2.32	1.33	1158048
make	2.67	1.6	20034204
manage	2	1.08	1543579
manipulate	2.55	1.35	137604
marginalize	1.85	0.88	27709
marinate	3.55	1.48	10294
marry	3.03	1.5	516422
materialize	2.46	1.43	21864
maximize	1.79	0.82	79031
meddle	2.43	1.22	11481
mediate	2.54	1.17	51551
meditate	3.25	1.24	30463
meet	3	1.39	2509018
memorize	3.3	1.38	23616
merge	3.24	1.27	126420
mesmerize	2.11	1.13	12685
migrate	3.15	1.22	77617
mingle	3.17	1.49	33664
minimize	2.37	1.25	108467
misguide	1.96	1.22	10409
misinterpret	2.03	1.27	19823
mislead	2.41	1.3	141844
misplace	2.52	1.19	26125
misread	2.07	1.17	15259
mistreat	2.47	1.25	11895
misunderstand	1.85	1.26	59725
mitigate	2.16	1.14	64028
mobilize	2.62	1.01	35613
modernize	2.46	1.32	16575
modify	2.55	1.43	269232
modulate	2.52	1.48	18411
molest	3.03	1.52	12033
monetize	2.44	1.28	11786
motivate	2.07	1.25	197512
mourn	2.33	1.21	49146
mow	4.32	1.08	26082
muffle	3.21	1.57	11759
mull	2.43	1.5	14675
multiply	2.79	1.62	79245
munch	3.82	1.19	12483
mutate	2.52	1.25	19130
mutilate	3.86	1.19	13790
mystify	2.04	1.19	11285
narrate	2.69	1.01	33368
navigate	2.68	1.22	113119
necessitate	1.67	1.03	37041
negate	2.15	1.23	32162
negotiate	2	1.24	222621
neutralize	2.28	1.24	18062
nominate	2.96	1.32	133337
normalize	2.03	1.4	21914
notify	3.04	1.53	157182
nourish	2.26	1.16	32813
nullify	2.1	1.08	12791
obey	2.67	1.54	100511
oblige	1.73	0.92	103290
obliterate	3.07	1.57	19183
observe	2.63	1.18	579427
obsess	2.14	1.35	55282
obstruct	2.46	1.23	30194
obtain	3	1.54	817004
occupy	3.32	1.33	287059
occur	1.84	1.25	1158817
offend	1.68	1.03	139186
officiate	2.58	1.5	14855
offload	2.55	1.57	12252
omit	2.14	1.22	94957
operate	3	1.28	1108882
oppose	2.52	1.6	541796
oppress	1.64	1.15	56159
opt	2.37	1.31	169572
optimize	2.72	1.46	80928
orchestrate	2.25	1.48	29141
ordain	1.96	1.26	47397
organize	2.72	1.24	367817
originate	2.23	1.21	120039
oscillate	3.17	1.39	11505
oust	2.73	1.25	21694
outdo	1.59	0.93	13622
outgrow	2.88	1.42	14835
outnumber	2.5	1.34	22870
outperform	2.43	1.3	20792
outweigh	2.63	1.45	48426
overcome	2.28	1.39	260796
overcrowd	3.44	1.25	18164
overdo	2.19	1.24	16608
overhear	2.4	1.26	22537
overlook	2.41	1.39	211906
overpay	2.89	1.37	14344
overpower	2.59	1.45	17105
overprice	2.07	1.03	10071
overrate	1.86	0.95	11909
overrule	1.96	1.19	16407
oversee	2.82	1.47	117728
overshadow	2.82	1.39	26566
overstate	1.94	1.18	22147
overtake	2.63	1.21	65617
overturn	3	1.34	55806
overwhelm	1.42	0.83	84711
overwrite	3.26	1.26	16530
owe	2.07	1.21	247009
pamper	2.63	1.33	20602
paralyze	3.41	1.12	17662
partake	2.19	1.2	29704
participate	2.59	1.15	603507
pave	4.03	1.38	52957
peddle	4.04	1.04	17755
penalize	2.12	1.13	17882
penetrate	3.5	1.35	72066
perceive	1.72	0.84	293875
perform	3.07	1.44	1151183
perish	3.22	1.55	49940
permeate	2.33	1.24	27080
perpetrate	2.07	1.41	31022
perpetuate	1.92	1.15	46875
perplex	1.73	0.92	24951
persecute	2.53	1.43	42351
persevere	1.48	0.78	23690
persist	2.59	1.3	100447
personalize	2.73	1.37	15550
personify	1.54	0.93	12877
persuade	2.07	1.21	180610
pertain	1.62	0.94	72970
pervade	1.78	1.13	20735
pester	2.76	1.3	10570
plead	2.59	1.45	103331
poach	3.38	1.45	21879
polarize	3.03	1.43	20098
pollute	2.75	1.38	32017
ponder	2.24	1.27	60816
popularize	2.21	1.29	13031
populate	2.67	1.37	56895
portray	2.18	1.33	154241
possess	2.6	1.52	277904
postpone	2.29	1.24	54561
pour	4.14	0.97	211104
pray	3.21	1.5	313881
preach	3.37	1.4	136805
precede	2.41	1.5	103613
preclude	1.64	0.78	44641
predate	2.5	1.27	17818
predict	2	1.11	363417
predispose	1.96	1.13	13564
predominate	2.17	1.09	13428
prefer	1.62	0.8	511748
preoccupy	1.79	0.92	17066
prepare	2.36	1.19	1118119
prescribe	2.8	1.42	154416
preside	1.79	1.02	52323
presume	1.79	0.94	103508
presuppose	1.8	1.19	19869
prevail	1.43	0.77	110169
prevent	2.34	1.17	978220
privatize	2.04	1.2	13374
proclaim	2.36	1.34	114907
procure	2.23	1.45	43780
prod	3.77	1.31	18923
produce	3.31	1.26	2068791
profess	2.34	1.47	37920
prohibit	1.93	0.92	179223
prolong	2.04	1.04	25458
promote	2.26	1.32	904408
pronounce	2.63	1.28	89192
propagate	2.35	1.47	39177
propel	2.96	1.32	41869
prophesy	2.11	1.4	23047
propose	2.19	1.39	912983
prosecute	2.44	1.15	107330
prosper	2.27	1.17	37407
protect	2.86	1.11	1166938
protrude	3.34	1.26	18072
prove	1.83	0.91	1186638
provide	2.72	1.46	6313597
provoke	2.39	1.4	95577
publicize	2.18	1.06	25165
publish	3.26	1.46	1483632
punctuate	3	1.55	21185
punish	2.66	1.45	157735
purify	2.35	1.2	36465
pursue	2.83	1.21	391268
put	2.5	1.61	4482444
qualify	1.93	1.23	417929
quantify	1.76	1.01	50852
quench	2.43	1.2	16511
quicken	2.43	1.4	14464
quit	2.56	1.29	159848
radiate	2.93	1.21	31898
raise	3.8	1.21	1632809
ratify	2.47	1.31	40825
rationalize	1.52	0.75	16708
rattle	4.07	1.33	51990
react	2.55	1.48	198538
read	3.56	1.45	3611313
reaffirm	2.17	1.15	29696
realize	2.03	1.24	728772
reap	3.14	1.38	51426
reappear	3.19	1.49	26073
rearrange	3.26	1.32	24117
reassess	2	0.93	13393
reassure	2.29	1.38	68817
rebuild	3.5	1.31	164911
rebut	2.28	1.34	11291
recast	3	1.57	10758
recede	3.04	1.22	22879
receive	2.69	1.49	2832609
reciprocate	2.15	1.13	11393
recite	3.93	1.26	47825
reckon	1.74	1.1	116906
reclaim	1.76	0.99	56004
recline	3.93	1.09	12764
recognize	2.07	1.24	687941
recollect	1.9	1.08	14598
recommend	1.74	0.81	957966
reconcile	1.79	0.83	66164
reconnect	2.48	1.12	23647
reconsider	1.97	1.25	46199
reconstitute	2.83	1.61	10820
reconstruct	3.2	1.4	42759
recoup	2.21	1.1	15526
recover	2.64	1.15	363463
recreate	2.41	1.37	55773
rectify	2.08	1.23	40383
recur	2.5	1.29	55476
redeem	2.24	1.12	49616
redefine	1.5	0.71	17683
redevelop	2.04	1.08	13490
redirect	1.88	1.18	44286
rediscover	1.79	0.94	14486
redistribute	2.55	1.27	18824
reduce	2	1.02	1696498
reek	3	1.41	10735
refer	2.41	1.4	1180431
refinance	2.53	1.38	27491
refine	2.43	1.26	78776
reflect	2.81	1.47	816942
refresh	2.63	1.42	115840
refrigerate	3.69	1.23	19525
refuel	3.53	1.28	17518
refurbish	2.74	1.38	56947
refuse	3.04	1.4	662173
refute	2.21	1.29	46850
regain	1.79	0.99	81054
regenerate	2.63	1.35	29382
regroup	2.41	1.22	11371
regulate	2.03	1.12	207901
rehabilitate	1.76	1.09	19058
rehearse	3.32	1.36	32138
reimburse	2.63	1.42	26138
reinforce	2.32	1.44	168300
reinstate	1.9	1.18	32984
reintroduce	2.48	1.34	17387
reinvent	2.54	1.37	30478
reiterate	2.48	1.3	56097
reject	2.4	1.3	417271
rejoice	2.17	1.31	57847
rejoin	2.54	1.26	27948
rejuvenate	2.04	0.98	16024
rekindle	2.36	1.22	10227
relate	2	1.28	1249729
relax	2.86	1.46	326283
relieve	2.47	1.31	137562
relinquish	3.03	1.57	24932
relive	2.12	1.21	17154
relocate	2.76	1.38	68003
rely	1.93	1.15	492419
remain	1.96	1.22	2219561
remarry	2.72	1.28	12273
remember	2.41	1.52	1868306
remind	2.19	1.36	495136
reminisce	2.39	1.29	13950
remove	3.14	1.48	1331576
rename	2.59	1.48	70028
rend	2.61	1.27	15848
renew	2.07	0.92	123366
renounce	1.62	0.82	26924
renovate	2.93	1.41	55547
reopen	2.84	1.57	50158
reorganize	2.74	1.35	15913
repay	2.52	1.48	72298
repel	3	1.36	24198
replace	3	1.36	954398
replenish	2.18	1.31	20131
replicate	3.33	1.43	79862
reposition	3.21	1.41	12683
represent	2.12	1.07	1308842
reprocess	2.64	1.31	10975
reproduce	3.48	1.45	130678
repudiate	2	1.26	15284
require	2.07	1	3174069
reread	3.32	1.52	18842
reschedule	2.61	1.45	12533
rescind	2.57	1.29	13927
resell	2.27	1.48	12376
resemble	2.19	1.11	143494
resent	2.41	1.37	32911
reshape	2.47	1.31	22288
reside	3.19	1.27	140526
resign	2.25	1.24	124671
resist	2.78	1.28	209717
resonate	2	1.15	49362
respond	2.64	1.42	802027
restart	2.92	1.58	62840
restate	3	1.3	12210
restore	2.79	1.26	357080
restrain	2.76	1.24	46324
restrict	2.21	1.1	257229
resurface	3.29	1.21	18854
resurrect	2.64	1.47	33274
retain	2.32	1.06	399375
retaliate	2.25	1.24	15397
retell	1.96	1.2	16832
retire	3.11	1.55	313164
retrace	2.82	1.22	11885
retract	2.42	1.5	22533
retrieve	3.32	1.39	100800
reunite	2.86	1.11	37199
reveal	2.79	1.25	866133
revise	2.33	1.04	217091
revisit	2.56	1.48	62411
revitalize	2.29	1.33	15384
revive	3.13	1.38	79973
revoke	2.85	1.41	40491
revolutionize	1.85	1.13	18018
revolve	3.44	1.33	53646
rework	2.48	1.35	26930
ripen	3.31	1.26	16927
roam	2.85	1.43	54095
rob	3.48	1.31	86899
rotate	3.45	1.33	112219
rouse	2.56	1.12	17189
sadden	2.44	1.34	29246
sanctify	1.68	0.8	15310
satisfy	2.04	1.09	365237
saturate	3.48	1.16	28342
say	2.58	1.27	18606671
scrutinize	1.85	1.13	17389
sculpt	3.57	1.29	20805
secrete	4.04	1	15813
seduce	2.18	1.42	29735
see	3.21	1.57	13432466
seek	2.68	1.38	1446764
seem	1.75	1	4630702
segregate	2.54	1.42	15930
seize	3.97	1.16	163441
sell	3.35	1.38	1811859
send	2.7	1.23	2322523
serve	3.78	1.28	1899767
settle	2.31	1.14	463340
sever	4	1.3	36186
sew	3.93	1.41	41819
sharpen	3.72	1.36	39358
shatter	3.96	0.93	53203
shelve	4.41	1.05	16319
shorten	3.11	1.57	55242
shun	2.58	1.14	27745
shut	3.38	1.66	304054
sift	3.79	1.15	26207
signify	1.73	0.92	71530
simplify	1.89	1.01	110934
simulate	2.31	1.26	54997
sing	4.34	1.17	437033
sit	4.8	0.55	1541398
situate	1.96	1.06	249302
slay	3.1	1.4	47238
smite	2.31	1.32	18173
smother	3.1	1.32	16936
smuggle	3	1.19	24438
snatch	3.86	1.27	44292
sniff	4.17	1.07	39338
socialize	2.41	1.31	29108
soften	2.57	1.23	46544
solicit	2.83	1.36	39005
solidify	3.16	1.34	20186
solve	2.1	1.18	486349
soothe	2.14	1.11	26076
spay	3.92	1.5	14155
speak	3.7	1.49	2183473
specialize	1.7	0.91	98141
specify	2.3	1.32	394387
speculate	1.68	1.12	73653
spend	2.93	1.39	2159986
squander	2.54	1.33	18633
squint	4.3	0.78	12258
stabilize	2.72	1.41	43702
stagnate	2.81	1.3	11903
standardize	2.07	1.31	11921
startle	2.13	1.2	30488
starve	3.48	1.08	73434
steal	3.84	1.13	372022
stiffen	3.82	1.25	11542
stifle	2.59	1.3	34127
stimulate	3.22	1.4	143079
stipulate	2.04	1.08	36644
stomp	4.41	1.09	20367
stow	3.08	1.38	11158
straighten	3.72	1.28	33080
strangle	4.34	1.17	22226
strengthen	2.5	1.22	254110
strew	2.71	1.37	16468
strive	2.07	1.36	156948
stylize	2.03	1.05	11162
subdivide	2.86	1.55	12505
subdue	2.24	1.39	27780
submerge	3.39	1.37	19938
submit	2.68	1.47	680925
subscribe	2.21	1.26	126082
subside	2.26	1.21	25159
subsidize	1.73	0.96	28532
substantiate	1.68	0.85	24365
subtract	3.82	1.42	28989
subvert	1.83	1.09	24079
succeed	2.33	1.21	382984
succumb	2.03	1.15	39135
suck	3.46	1.3	177922
sue	3.07	1.65	133160
suffer	2.28	1.1	883704
suffice	1.72	0.75	62082
suffocate	3.74	1.35	15447
suggest	1.8	1.12	1923137
summarize	2.32	1.38	78598
summon	2.79	1.4	63064
superimpose	2.5	1.11	14161
supersede	1.5	0.81	28565
supervise	2.48	1.15	83028
suppose	1.37	0.85	886431
suppress	2.22	1.28	107694
surmount	1.83	0.82	12257
surpass	2.73	1.55	56825
survive	2.55	1.5	541193
suspend	2.74	1.43	176246
sustain	2.17	1.32	230152
swear	2.45	1.35	145366
sweeten	3.62	1.27	10706
symbolize	2.4	1.48	39862
sympathize	1.54	0.9	15721
synchronize	2.73	1.31	23187
synthesize	2.22	1.31	26647
take	3.06	1.44	14025401
teach	3.15	1.17	1280578
tease	2.59	1.4	54682
tell	2.9	1.4	5152883
tempt	2.1	1.23	107059
tend	2	1.09	783730
terminate	2.29	1.3	108254
terrify	2.71	1.46	60402
terrorize	2.84	1.37	14039
testify	2.67	1.49	119059
theorize	1.7	0.82	16328
thicken	3.52	1.34	22810
think	2.41	1.39	11276249
threaten	2.63	1.5	414602
thrive	2.21	1.11	105972
throw	4.04	1.29	887034
thwart	2.38	1.35	34410
tighten	3.33	1.42	74647
tolerate	1.78	1.09	109376
topple	3.59	1.35	25527
trample	3.28	1.4	20626
transcend	1.93	1.14	46784
transcribe	3.38	1.37	29644
translate	2.69	1.63	314619
transmit	3.31	1.39	147390
transpire	2.27	1.34	25508
trot	4.11	1.09	33669
trudge	3.21	1.5	11261
try	2.22	1.4	5325809
tweet	3.52	1.26	127048
uncover	3.42	1.42	107309
undergo	2.41	1.42	200338
undermine	1.9	1.18	169745
underrate	2.26	1.43	13827
understand	2.28	1.44	2590803
understate	2.08	1.29	25203
undertake	1.71	0.94	439600
underwrite	2.19	1.3	15848
undo	2.56	1.48	57085
unearth	3.17	1.54	25273
unfold	3.55	1.53	103193
unify	2.33	1.24	27227
unleash	3.55	1.12	51893
unload	3.21	1.5	36832
unlock	4.11	1.07	103488
unpack	3.82	1.22	23562
unplug	4.19	1.39	18451
unravel	2.59	1.47	34025
unsettle	2.16	1.25	10127
unveil	2.97	1.35	77328
unwind	2.52	1.43	23413
uphold	2.85	1.46	111144
uproot	3.23	1.41	14234
urinate	4.46	1	13362
usurp	2.32	1.44	15806
utilize	1.96	1.18	186158
vacate	3.39	1.47	26555
vaccinate	3.37	1.54	29731
validate	2.18	1.22	87202
vanquish	2.21	1.01	11025
vary	1.93	1.02	513452
ventilate	2.77	1.37	14135
verify	2.1	1.47	161448
vibrate	4	1.15	28005
victimize	2.45	1.35	11937
vindicate	1.71	1.01	19009
violate	1.88	1.11	193546
visualize	2.45	1.4	36584
waft	3	1.51	10748
waive	2.96	1.57	38125
want	1.93	1.33	8158577
warn	2.89	1.2	389154
weaken	2.37	1.28	89857
wean	2.59	1.38	23119
wed	3.11	1.4	48048
weep	4.54	0.92	58266
weigh	3.79	1.32	216830
widen	3.21	1.4	72458
wield	3.07	1.12	39266
wipe	4	1.17	144131
withdraw	3.04	1.43	233008
wither	2.71	1.15	26337
withhold	2.68	1.36	62678
withstand	2.27	1.34	52769
woo	2.19	1.41	18540
worsen	1.7	0.87	47844
wreak	2.83	1.65	18815
wrestle	4.33	0.99	51885
wring	4	1.24	14424
write	4.22	1.09	4680364
yank	4.1	1.05	19742
yearn	1.76	1.18	19723
yell	3.86	1.55	93629
