# Supplementary material for: Distributional Measures of Semantic Abstraction
Source: Front Artif Intell. 2022 Feb 8;4:796756. doi: 10.3389/frai.2021.796756 (PMC8892386; doi:10.3389/frai.2021.796756)
Supplement: Supplementary file 2 [file Data_Sheet_1.zip › supplement/abst-conc-extremes/verbs_200_conc.txt]

sit	4.8	1541398
handcuff	4.79	19031
drool	4.61	15598
weep	4.54	58266
dunk	4.52	13055
urinate	4.46	13362
eat	4.44	1279250
stomp	4.41	20367
shelve	4.41	16319
bleed	4.4	86245
strangle	4.34	22226
sing	4.34	437033
wrestle	4.33	51885
mow	4.32	26082
squint	4.3	12258
inject	4.28	87567
write	4.22	4680364
embroider	4.22	18427
unplug	4.19	18451
lubricate	4.18	11462
sniff	4.17	39338
pour	4.14	211104
fasten	4.14	27817
unlock	4.11	103488
trot	4.11	33669
convict	4.11	149214
yank	4.1	19742
hurl	4.1	29668
explode	4.1	120554
rattle	4.07	51990
breathe	4.07	165701
throw	4.04	887034
secrete	4.04	15813
peddle	4.04	17755
juggle	4.04	24008
ignite	4.04	34549
flog	4.04	18179
etch	4.04	22215
corrode	4.04	11759
carry	4.04	1859373
breastfeed	4.04	42979
pave	4.03	52957
wring	4	14424
wipe	4	144131
vibrate	4	28005
sever	4	36186
engrave	4	30455
collide	4	34804
seize	3.97	163441
shatter	3.96	53203
sew	3.93	41819
recline	3.93	12764
recite	3.93	47825
drown	3.93	80494
spay	3.92	14155
kill	3.9	1369978
knead	3.89	10530
yell	3.86	93629
snatch	3.86	44292
mutilate	3.86	13790
flatten	3.86	40775
steal	3.84	372022
inhale	3.84	29743
kidnap	3.83	49592
baptize	3.83	38009
unpack	3.82	23562
subtract	3.82	28989
stiffen	3.82	11542
munch	3.82	12483
bury	3.82	245125
halve	3.81	24341
raise	3.8	1632809
applaud	3.8	64073
weigh	3.79	216830
sift	3.79	26207
excavate	3.79	35233
erase	3.79	55781
serve	3.78	1899767
prod	3.77	18923
furnish	3.75	101825
suffocate	3.74	15447
kindle	3.74	17410
straighten	3.72	33080
sharpen	3.72	39358
fertilize	3.72	15983
magnify	3.71	27569
build	3.71	2932325
speak	3.7	2183473
hang	3.7	510549
erupt	3.7	45876
dismantle	3.7	57938
refrigerate	3.69	19525
dislodge	3.69	12304
carve	3.69	105624
hold	3.68	3227073
flee	3.67	157061
assemble	3.67	161734
hear	3.66	2687330
implode	3.64	11818
sweeten	3.62	10706
intersect	3.62	26648
topple	3.59	25527
hurtle	3.59	10110
dispose	3.59	96149
sculpt	3.57	20805
read	3.56	3611313
envelop	3.56	18714
unleash	3.55	51893
unfold	3.55	103193
marinate	3.55	10294
illuminate	3.55	92406
emboss	3.55	11127
disarm	3.55	24418
derail	3.55	22329
refuel	3.53	17518
irrigate	3.53	13182
thicken	3.52	22810
rebuild	3.5	164911
penetrate	3.5	72066
incubate	3.5	12378
clothe	3.5	32291
starve	3.48	73434
saturate	3.48	28342
rob	3.48	86899
reproduce	3.48	130678
injure	3.48	176024
entangle	3.48	10401
delete	3.48	220467
accelerate	3.48	138435
listen	3.47	901919
lengthen	3.47	21965
extinguish	3.47	28932
suck	3.46	177922
expose	3.46	431642
dilate	3.46	10369
demolish	3.46	76037
rotate	3.45	112219
crucify	3.45	27620
babysit	3.45	12593
awaken	3.45	55554
revolve	3.44	53646
overcrowd	3.44	18164
communicate	3.43	358989
blacken	3.43	12256
uncover	3.42	107309
disable	3.42	99196
paralyze	3.41	17662
deport	3.41	36002
consume	3.41	221699
combine	3.41	620237
brighten	3.41	25836
decorate	3.4	153729
vacate	3.39	26555
submerge	3.39	19938
transcribe	3.38	29644
shut	3.38	304054
poach	3.38	21879
gush	3.38	18299
embrace	3.38	268147
vaccinate	3.37	29731
preach	3.37	136805
elevate	3.37	68077
dine	3.37	81168
maim	3.36	13156
expand	3.36	595557
sell	3.35	1811859
imprison	3.35	65608
buy	3.35	2493178
protrude	3.34	18072
inflate	3.34	35209
collect	3.34	723981
tighten	3.33	74647
replicate	3.33	79862
hijack	3.33	41418
cleave	3.33	12110
attach	3.33	439988
retrieve	3.32	100800
reread	3.32	18842
rehearse	3.32	32138
occupy	3.32	287059
fill	3.32	999158
transmit	3.31	147390
ripen	3.31	16927
produce	3.31	2068791
inspect	3.31	107107
inscribe	3.31	31308
illustrate	3.31	332812
dehydrate	3.31	12655
cleanse	3.31	42693
announce	3.31	860831
memorize	3.3	23616
evacuate	3.3	45519
darken	3.3	36613
resurface	3.29	18854
hospitalize	3.29	15039
evaporate	3.29	31364
trample	3.28	20626
invade	3.28	113070
edit	3.28	490835
deform	3.28	12715
