# Supplementary material for: Distributional Measures of Semantic Abstraction
Source: Front Artif Intell. 2022 Feb 8;4:796756. doi: 10.3389/frai.2021.796756 (PMC8892386; doi:10.3389/frai.2021.796756)
Supplement: Supplementary file 2 [file Data_Sheet_1.zip › supplement/abst-conc-extremes/verbs_200_abst.txt]

concede	1.96	99553
bewilder	1.96	26833
affirm	1.96	93344
overstate	1.94	22147
want	1.93	8158577
vary	1.93	513452
transcend	1.93	46784
rely	1.93	492419
qualify	1.93	417929
prohibit	1.93	179223
infringe	1.93	41664
impose	1.93	372248
exemplify	1.93	43905
equate	1.93	67352
deplore	1.93	12733
covet	1.93	12305
astound	1.93	45406
appease	1.93	21282
annoy	1.93	213936
affect	1.93	1124309
perpetuate	1.92	46875
forgive	1.92	158236
diagnose	1.92	190943
defer	1.92	46744
decide	1.92	1931258
undermine	1.9	169745
reinstate	1.9	32984
recollect	1.9	14598
discourage	1.9	93306
simplify	1.89	110934
expect	1.89	2236472
disapprove	1.89	24146
disappoint	1.89	203814
depend	1.89	1015816
demonize	1.89	13696
comprise	1.89	286671
attest	1.89	37486
violate	1.88	193546
redirect	1.88	44286
laud	1.88	18744
internalize	1.88	13292
familiarize	1.88	11328
construe	1.88	43769
bode	1.88	15065
develop	1.87	2769821
cooperate	1.87	72413
overrate	1.86	11909
imply	1.86	310831
encroach	1.86	14844
defy	1.86	59137
comprehend	1.86	61041
accommodate	1.86	188133
scrutinize	1.85	17389
revolutionize	1.85	18018
misunderstand	1.85	59725
marginalize	1.85	27709
evaluate	1.85	365323
convince	1.85	399368
conceptualize	1.85	11036
approve	1.85	526114
absolve	1.85	12011
occur	1.84	1158817
surmount	1.83	12257
subvert	1.83	24079
prove	1.83	1186638
hypothesize	1.83	15367
disparage	1.83	15248
denounce	1.83	58297
conform	1.83	84470
compel	1.83	108772
alienate	1.83	46115
afford	1.83	428468
improve	1.82	1724053
frustrate	1.82	100687
defraud	1.82	13533
legitimize	1.81	11093
confide	1.81	17298
collaborate	1.81	115349
allude	1.81	44553
abhor	1.81	11121
suggest	1.8	1923137
presuppose	1.8	19869
regain	1.79	81054
rediscover	1.79	14486
reconcile	1.79	66164
presume	1.79	103508
preside	1.79	52323
preoccupy	1.79	17066
maximize	1.79	79031
instigate	1.79	25250
condone	1.79	27967
tolerate	1.78	109376
pervade	1.78	20735
happen	1.78	2961661
fulfill	1.78	212567
cope	1.78	213335
conclude	1.78	502932
behave	1.78	197535
insinuate	1.77	11861
consecrate	1.77	23218
yearn	1.76	19723
rehabilitate	1.76	19058
reclaim	1.76	56004
quantify	1.76	50852
generalize	1.76	39008
exceed	1.76	267908
corroborate	1.76	19018
allege	1.76	117005
seem	1.75	4630702
intimidate	1.75	56264
fascinate	1.75	67495
enchant	1.75	16221
embody	1.75	86748
assume	1.75	920467
recommend	1.74	957966
reckon	1.74	116906
jeopardize	1.74	17788
inspire	1.74	444687
subsidize	1.73	28532
signify	1.73	71530
perplex	1.73	24951
oblige	1.73	103290
impair	1.73	54153
expend	1.73	31990
elicit	1.73	41390
detract	1.73	30370
cherish	1.73	36613
appraise	1.73	15932
suffice	1.72	62082
perceive	1.72	293875
delineate	1.72	20055
convey	1.72	170792
befall	1.72	18538
vindicate	1.71	19009
undertake	1.71	439600
intend	1.71	761461
displease	1.71	10890
contemplate	1.71	94205
worsen	1.7	47844
theorize	1.7	16328
specialize	1.7	98141
legalize	1.7	28011
astonish	1.7	32412
endear	1.69	22110
deserve	1.69	427810
substantiate	1.68	24365
speculate	1.68	73653
sanctify	1.68	15310
offend	1.68	139186
know	1.68	11791125
implicate	1.68	39562
forgo	1.68	16521
ensure	1.68	1661596
dishearten	1.68	14756
deceive	1.68	65495
consider	1.68	3065513
abide	1.68	61998
necessitate	1.67	37041
behold	1.67	71965
complicate	1.65	112699
preclude	1.64	44641
oppress	1.64	56159
invoke	1.64	107232
degrade	1.64	49929
captivate	1.64	21568
renounce	1.62	26924
prefer	1.62	511748
pertain	1.62	72970
implore	1.61	15075
deduce	1.61	27389
accrue	1.61	39606
outdo	1.59	13622
invalidate	1.59	24716
instill	1.59	29106
estrange	1.59	14716
differ	1.59	267591
believe	1.55	3363327
sympathize	1.54	15721
personify	1.54	12877
differentiate	1.54	85205
become	1.54	5256352
await	1.54	166691
anticipate	1.54	190898
imagine	1.53	761642
aspire	1.53	54239
rationalize	1.52	16708
disenfranchise	1.52	12158
acquaint	1.52	39732
supersede	1.5	28565
redefine	1.5	17683
facilitate	1.5	260763
persevere	1.48	23690
enlighten	1.48	39069
accustom	1.48	46591
justify	1.45	342614
prevail	1.43	110169
belong	1.43	439321
overwhelm	1.42	84711
suppose	1.37	886431
idealize	1.19	11579
