# Supplementary material for: Distributional Measures of Semantic Abstraction
Source: Front Artif Intell. 2022 Feb 8;4:796756. doi: 10.3389/frai.2021.796756 (PMC8892386; doi:10.3389/frai.2021.796756)
Supplement: Supplementary file 2 [file Data_Sheet_1.zip › supplement/abst-conc-extremes/nouns_500_abst.txt]

oneness	1.96	12860
miracle	1.96	130389
liability	1.96	227363
intimacy	1.96	38806
humiliation	1.96	31721
generation	1.96	763735
encouragement	1.96	85762
dynamics	1.96	116886
dominion	1.96	19660
dissatisfaction	1.96	23230
deprivation	1.96	44326
culmination	1.96	23263
conscience	1.96	109417
compliance	1.96	194787
capitalism	1.96	154716
bravery	1.96	26221
boredom	1.96	26114
appropriation	1.96	41686
actuality	1.96	16958
normality	1.94	11185
metaphor	1.94	109298
majesty	1.94	40577
compatibility	1.94	57353
viability	1.93	41094
vantage	1.93	19761
unification	1.93	16115
unease	1.93	11145
theology	1.93	103425
technicality	1.93	11621
superiority	1.93	43651
strategy	1.93	1000104
standardization	1.93	12571
reasonableness	1.93	10994
reason	1.93	2713236
prosecution	1.93	153083
prophecy	1.93	80294
professionalism	1.93	42462
predictability	1.93	10858
phrasing	1.93	12280
opinion	1.93	1141903
notion	1.93	327404
misconception	1.93	40073
karma	1.93	23273
jeopardy	1.93	18712
inhibition	1.93	26995
impurity	1.93	14528
imperialism	1.93	44033
impatience	1.93	11791
guilt	1.93	109054
generalization	1.93	24554
evangelism	1.93	14748
duality	1.93	16078
downtime	1.93	15691
disappointment	1.93	102895
dependency	1.93	68401
conundrum	1.93	14861
clarification	1.93	61502
capability	1.93	365110
anticipation	1.93	58549
affordability	1.93	20750
affiliation	1.93	49868
understanding	1.92	859735
totality	1.92	22360
sophistication	1.92	27675
regression	1.92	48096
reformer	1.92	27941
perseverance	1.92	21343
negation	1.92	14074
formulation	1.92	61357
folly	1.92	35412
dissemination	1.92	37751
deference	1.92	16444
credence	1.92	14705
anarchism	1.92	16326
amends	1.92	10642
proliferation	1.91	54001
supremacy	1.9	25744
solidarity	1.9	74625
similarity	1.9	115674
satisfaction	1.9	173981
quantum	1.9	103720
persuasion	1.9	34090
perfection	1.9	82527
optimist	1.9	12116
openness	1.9	49920
moderation	1.9	36775
mischief	1.9	22189
longevity	1.9	34906
divinity	1.9	27836
dishonesty	1.9	17919
difficulty	1.9	576610
desperation	1.9	33837
choice	1.9	1471587
afterlife	1.9	20385
validity	1.89	86861
propensity	1.89	22672
parable	1.89	30523
omission	1.89	52718
integration	1.89	209707
innocence	1.89	54051
fascination	1.89	39047
diversification	1.89	19838
disqualification	1.89	10421
disbelief	1.89	31404
desirability	1.89	10421
conservatism	1.89	24443
compassion	1.89	95985
amazement	1.89	20227
variability	1.88	46795
sympathy	1.88	123430
specificity	1.88	24612
redemption	1.88	51913
predisposition	1.88	10377
pessimism	1.88	12261
opportunity	1.88	2026453
indoctrination	1.88	11044
individualism	1.88	18583
eloquence	1.88	12748
eligibility	1.88	67708
dysfunction	1.88	35485
anonymity	1.88	35602
uniqueness	1.87	21232
independence	1.87	224314
fidelity	1.87	24941
explanation	1.87	419415
disinformation	1.87	11977
criminality	1.87	14756
complexity	1.87	203716
breakthrough	1.87	67666
usefulness	1.86	37508
soul	1.86	526028
simplification	1.86	16833
reckoning	1.86	14098
profitability	1.86	38454
originality	1.86	29801
mysticism	1.86	15847
irregularity	1.86	20147
gloom	1.86	28092
derivation	1.86	15478
deception	1.86	51676
consideration	1.86	483146
complication	1.86	99798
communism	1.86	61352
avoidance	1.86	44871
admiration	1.86	47420
adequacy	1.86	15210
adage	1.86	13878
suspense	1.85	27992
secession	1.85	11741
sanity	1.85	29281
reassurance	1.85	30881
presumption	1.85	42562
nuance	1.85	36019
morale	1.85	38489
meaning	1.85	536280
liberty	1.85	196013
indifference	1.85	32387
expectancy	1.85	35598
exception	1.85	404442
divination	1.85	11677
displeasure	1.85	11716
designation	1.85	61075
colonialism	1.85	19547
coefficient	1.85	39962
backlash	1.85	29811
aversion	1.85	20338
approximation	1.85	31749
accuracy	1.85	179452
variance	1.84	41270
temptation	1.84	76505
rapport	1.84	16349
preparedness	1.84	18986
mismanagement	1.84	13192
implementation	1.84	401238
generosity	1.84	50453
eccentricity	1.84	10402
awareness	1.84	357932
assumption	1.84	308674
tendency	1.83	190365
reliability	1.83	106681
nostalgia	1.83	35912
misgiving	1.83	10872
fascism	1.83	36486
fairness	1.83	77874
enrichment	1.83	38207
contemplation	1.83	24469
basis	1.83	1019373
sadness	1.82	52811
prevalence	1.82	61693
predicament	1.82	23832
hearsay	1.82	12756
fruition	1.82	20411
dissolution	1.82	30166
contempt	1.82	65297
aspect	1.82	934861
willingness	1.81	94537
rehabilitation	1.81	74661
pretension	1.81	12601
maturity	1.81	66571
indulgence	1.81	23121
humanism	1.81	15125
heaven	1.81	298019
gist	1.81	14939
feasibility	1.81	37044
facilitation	1.81	12379
competency	1.81	46741
characterization	1.81	41711
causation	1.81	23608
aspiration	1.81	99419
ability	1.81	1224979
unwillingness	1.8	16519
jealousy	1.8	34462
interest	1.8	2420413
fallacy	1.8	35083
epitome	1.8	12785
effect	1.8	2258343
creativity	1.8	151090
understatement	1.79	18994
sociology	1.79	67116
socialization	1.79	11402
pluralism	1.79	15853
malpractice	1.79	15960
issuance	1.79	24394
incompatibility	1.79	10999
hardship	1.79	65016
foresight	1.79	17203
entitlement	1.79	76740
enigma	1.79	12161
dogma	1.79	37913
conformity	1.79	28115
compulsion	1.79	23279
cognition	1.79	32617
censorship	1.79	56810
anomaly	1.79	55317
allegation	1.79	160784
activism	1.79	46644
vitality	1.78	33259
resentment	1.78	39653
nationalism	1.78	48796
inception	1.78	45865
gratification	1.78	18208
disparity	1.78	44658
democracy	1.78	349725
cynicism	1.78	21586
comprehension	1.78	44599
competence	1.78	75525
closure	1.78	143720
supposition	1.77	14571
sensitivity	1.77	128263
respite	1.77	26875
legality	1.77	24503
impunity	1.77	24417
fundamentalism	1.77	17323
economics	1.77	185353
disservice	1.77	12916
detriment	1.77	31923
courtesy	1.77	104369
circumstance	1.77	639346
allegiance	1.77	38661
tact	1.76	10691
stigma	1.76	36759
severity	1.76	63023
priority	1.76	437083
methodology	1.76	143498
conspiracy	1.76	142758
betrayal	1.76	37597
assurance	1.76	119077
uncertainty	1.75	173673
retrospect	1.75	25867
relativism	1.75	12104
mood	1.75	202407
importance	1.75	590633
idiocy	1.75	10861
hype	1.75	55611
humility	1.75	44455
contention	1.75	63436
paranoia	1.74	27076
kindness	1.74	65900
euphemism	1.74	11337
ego	1.74	90005
dissonance	1.74	12177
commonality	1.74	13911
commitment	1.74	528947
authenticity	1.74	50072
arrogance	1.74	42455
ambition	1.74	140973
succession	1.73	78338
purity	1.73	50730
paradigm	1.73	89817
likelihood	1.73	99771
knowledge	1.73	1467453
alienation	1.73	23993
wickedness	1.72	19121
reality	1.72	867046
malice	1.72	19091
logic	1.72	264136
liberalism	1.72	33862
insight	1.72	354776
faithfulness	1.72	14377
ambience	1.72	21128
abstinence	1.72	16433
standpoint	1.71	52630
religion	1.71	699888
coercion	1.71	25968
version	1.7	1526523
spontaneity	1.7	10491
semantics	1.7	38244
relativity	1.7	27075
principle	1.7	858449
preconception	1.7	12227
practicality	1.7	23632
obsession	1.7	70616
materialism	1.7	23963
intention	1.7	364754
incapacity	1.7	17795
inadequacy	1.7	19189
exploitation	1.7	88024
determination	1.7	202904
constitutionality	1.7	10914
complicity	1.7	16899
ambivalence	1.7	11179
whim	1.69	30555
versatility	1.69	24190
treachery	1.69	11831
tradition	1.69	531799
sustainability	1.69	124894
inequity	1.69	11900
imagination	1.69	209139
greatness	1.69	39872
eagerness	1.69	12284
creationism	1.69	16102
applicability	1.69	17045
tyranny	1.68	42822
trepidation	1.68	10749
significance	1.68	211756
judgment	1.68	393198
ingenuity	1.68	23741
incarnation	1.68	49695
imposition	1.68	30476
fraud	1.68	210809
apprehension	1.68	23396
accountancy	1.68	20566
unfairness	1.67	11582
righteousness	1.67	58672
pretence	1.67	13400
intuition	1.67	54903
hopelessness	1.67	10443
formality	1.67	19064
fixation	1.67	16597
extremism	1.67	24884
destiny	1.67	66928
repression	1.66	44392
patience	1.66	113685
fondness	1.66	14771
essence	1.66	171042
probability	1.65	153533
inference	1.65	58563
exclusivity	1.65	12234
reputation	1.64	326942
readiness	1.64	40521
prosperity	1.64	90600
martyrdom	1.64	15391
idealism	1.64	20456
expertise	1.64	311728
chance	1.64	1350212
bureaucracy	1.64	64463
sarcasm	1.63	19106
reincarnation	1.63	15571
rationality	1.63	27666
randomness	1.63	11148
precedent	1.63	72724
pragmatism	1.63	11597
obscurity	1.63	20390
neutrality	1.63	27444
faith	1.63	721529
empathy	1.63	50033
appreciation	1.63	125951
virtue	1.62	196117
suspicion	1.62	117982
serenity	1.62	11892
privatization	1.62	21004
peace	1.62	658880
manner	1.62	580492
ideology	1.62	139484
expectation	1.62	380638
civility	1.62	11398
audacity	1.62	17701
sexism	1.61	24347
moment	1.61	1507094
implication	1.61	328314
idea	1.61	3222433
curiosity	1.61	86534
analogy	1.61	99367
susceptibility	1.6	21690
spirit	1.6	746384
ignorance	1.6	135011
epiphany	1.6	11233
discretion	1.6	106498
splendor	1.59	12292
reconsideration	1.59	11174
irony	1.59	79503
honesty	1.59	78357
fantasy	1.59	189877
ethic	1.59	172380
complacency	1.59	17859
certainty	1.59	91848
suitability	1.58	28919
relevance	1.58	105456
prudence	1.58	13402
ethos	1.58	47860
allusion	1.58	25776
repentance	1.57	35037
oversight	1.57	74920
mercy	1.57	110821
loyalty	1.57	116260
inefficiency	1.57	19098
discernment	1.57	13575
coincidence	1.57	74615
abstraction	1.57	49502
piety	1.56	22439
holiness	1.56	39577
misrepresentation	1.55	21731
mindset	1.55	54889
accountability	1.55	114651
synthesis	1.54	64761
subtlety	1.54	26553
realization	1.54	58174
paradox	1.54	50103
existence	1.54	459035
aptitude	1.54	18349
wisdom	1.53	234108
greed	1.53	66965
fate	1.53	163278
unhappiness	1.52	13138
sensibility	1.52	43080
purpose	1.52	1360865
penance	1.52	11206
justification	1.52	124675
insecurity	1.52	41682
inevitability	1.52	11986
impossibility	1.52	22223
immortality	1.52	24476
idealist	1.52	11642
heyday	1.52	15638
courage	1.52	154530
veracity	1.5	11906
seriousness	1.5	37768
rhetoric	1.5	98916
privacy	1.5	267200
motive	1.5	129257
generality	1.5	12608
enlightenment	1.5	58439
altruism	1.5	12484
adherence	1.5	35118
transcendence	1.48	10392
synergy	1.48	20812
pathos	1.48	10859
optimism	1.48	53812
objectivity	1.48	26484
theory	1.47	1051063
morality	1.47	105879
euphoria	1.47	10410
romanticism	1.46	10411
mortality	1.46	112343
involvement	1.46	262634
eternity	1.46	52678
justice	1.45	518296
glory	1.45	195543
integrity	1.44	178323
forgiveness	1.44	67413
extent	1.44	502560
atonement	1.44	18309
adversity	1.44	20999
impartiality	1.42	13316
tenacity	1.41	11758
symbolism	1.41	33840
equality	1.41	196918
concept	1.41	886165
responsibility	1.4	892050
legacy	1.4	173835
interpretation	1.4	364638
injustice	1.4	86341
reasoning	1.39	139829
goodness	1.38	102897
austerity	1.38	53805
oblivion	1.37	19851
bliss	1.37	27443
interpolation	1.36	12293
sanctity	1.35	16794
introspection	1.35	11859
psyche	1.34	29348
subjectivity	1.33	21551
realism	1.33	57866
possibility	1.33	627331
mediocrity	1.33	12745
luck	1.33	305493
ambiguity	1.3	47411
absurdity	1.25	26896
belief	1.19	680047
spirituality	1.07	49135
