# Supplementary material for: Distributional Measures of Semantic Abstraction
Source: Front Artif Intell. 2022 Feb 8;4:796756. doi: 10.3389/frai.2021.796756 (PMC8892386; doi:10.3389/frai.2021.796756)
Supplement: Supplementary file 2 [file Data_Sheet_1.zip › supplement/abst-conc-extremes/nouns_500_conc.txt]

whisky	5	26220
water	5	2930643
vase	5	23746
umbrella	5	59345
turtle	5	51024
tree	5	1010039
tractor	5	44587
toothbrush	5	12737
tomato	5	112671
toad	5	16511
tiger	5	52415
telescope	5	78767
tablespoon	5	29027
spaghetti	5	16724
saxophone	5	12939
sardine	5	11055
refrigerator	5	46655
railroad	5	83928
popcorn	5	21384
pizza	5	88994
pillow	5	57667
pig	5	150887
penis	5	42860
penguin	5	28704
passport	5	99337
octopus	5	12073
oat	5	22520
neck	5	251315
mule	5	23105
microscope	5	48674
mattress	5	48430
mango	5	15926
mailbox	5	26559
magazine	5	522212
leopard	5	19604
lantern	5	28717
ladder	5	92524
knee	5	232752
horse	5	613554
horn	5	102289
handkerchief	5	12564
handgun	5	23861
hamburger	5	16993
greyhound	5	18937
grape	5	63889
granite	5	43412
goat	5	77985
frog	5	60056
flute	5	32635
flashlight	5	18804
finger	5	383319
fern	5	16761
eyelid	5	19651
escalator	5	11880
elephant	5	91516
ear	5	354460
eagle	5	50436
doorstep	5	41644
donkey	5	33427
doll	5	74894
cupcake	5	29540
cup	5	333239
cookie	5	179572
chimney	5	46445
cauliflower	5	11146
carton	5	16357
carrot	5	62326
camera	5	844740
camcorder	5	18538
cactus	5	14734
blender	5	19965
bird	5	626905
binoculars	5	20405
bike	5	429560
bean	5	148638
basket	5	109531
banana	5	67960
ball	5	721485
bagel	5	10924
baby	5	778619
armchair	5	21694
apple	5	175638
yacht	4.97	39763
vodka	4.97	24233
toothpaste	4.97	14061
toilet	4.97	208420
throat	4.97	127297
suitcase	4.97	29298
spider	4.97	70777
soda	4.97	50740
skeleton	4.97	54677
shoe	4.97	313192
serpent	4.97	32292
salad	4.97	109250
raisin	4.97	13925
rafter	4.97	11332
pastry	4.97	42526
oven	4.97	137133
motorcycle	4.97	78734
moose	4.97	11492
maggot	4.97	12098
lettuce	4.97	26031
lamp	4.97	126853
kitchen	4.97	479508
headlight	4.97	32897
hair	4.97	652760
gravy	4.97	21585
gorilla	4.97	20711
glove	4.97	94660
fig	4.97	29594
egg	4.97	385602
cotton	4.97	112625
cider	4.97	30041
cheesecake	4.97	12325
bunny	4.97	30014
blackberry	4.97	21825
basketball	4.97	104142
arrow	4.97	106317
apricot	4.97	11972
whale	4.96	75543
wasp	4.96	25273
violin	4.96	46658
underwear	4.96	31548
thyme	4.96	10086
thermometer	4.96	23085
tent	4.96	176099
sushi	4.96	19815
stroller	4.96	14637
stove	4.96	61689
steak	4.96	55111
sidewalk	4.96	44325
shelf	4.96	169059
scooter	4.96	29887
python	4.96	18308
pyramid	4.96	65547
nightclub	4.96	33328
necklace	4.96	29451
moustache	4.96	12503
mountain	4.96	453534
meteor	4.96	24142
lion	4.96	93272
lighthouse	4.96	31413
lid	4.96	82498
kidney	4.96	93444
jug	4.96	19663
island	4.96	492910
iceberg	4.96	25330
hummingbird	4.96	11210
grapefruit	4.96	10341
genitals	4.96	11299
gate	4.96	279454
garage	4.96	225814
earring	4.96	17646
dresser	4.96	12697
dolphin	4.96	40412
dagger	4.96	19176
cranberry	4.96	15842
cracker	4.96	27923
coyote	4.96	12208
cow	4.96	152859
corn	4.96	162399
cockroach	4.96	13838
chimpanzee	4.96	17013
cello	4.96	17329
castle	4.96	157758
cafe	4.96	99609
button	4.96	521652
bucket	4.96	92176
bracelet	4.96	28109
blueberry	4.96	19863
blouse	4.96	12657
bikini	4.96	18480
bell	4.96	139914
beard	4.96	45283
beak	4.96	17836
backpack	4.96	30634
automobile	4.96	62873
asparagus	4.96	15335
anvil	4.96	29178
alligator	4.96	12673
airplane	4.96	72548
acorn	4.96	14654
shirt	4.94	190788
pineapple	4.94	16918
yarn	4.93	53357
wrist	4.93	72294
wreath	4.93	19227
wheelchair	4.93	80982
volleyball	4.93	20659
urine	4.93	62746
treadmill	4.93	20863
tongue	4.93	156163
tissue	4.93	232677
text	4.93	1264010
taxi	4.93	146319
taco	4.93	13491
sword	4.93	158524
statue	4.93	103975
stair	4.93	128196
soap	4.93	95459
snail	4.93	41327
sheet	4.93	380386
shark	4.93	72269
shack	4.93	15331
rope	4.93	123757
restroom	4.93	15934
rainfall	4.93	49354
rabbit	4.93	104329
postcard	4.93	43616
policeman	4.93	62305
platter	4.93	20629
pitcher	4.93	46326
pelvis	4.93	12967
pear	4.93	26853
paper	4.93	1736756
owl	4.93	43035
oil	4.93	1078909
office	4.93	1657957
needle	4.93	108714
napkin	4.93	14097
motel	4.93	22830
lawn	4.93	104644
laundry	4.93	73910
knuckle	4.93	17048
keyboard	4.93	191984
hotel	4.93	1022096
hill	4.93	321486
hedgehog	4.93	13287
handbag	4.93	34828
gunshot	4.93	14813
grass	4.93	232733
folder	4.93	172460
firewood	4.93	11938
fingertip	4.93	24167
fingernail	4.93	12310
envelope	4.93	86370
donut	4.93	14865
dollar	4.93	581496
diploma	4.93	40481
dessert	4.93	73858
dentist	4.93	73112
computer	4.93	1387323
clipboard	4.93	12147
clay	4.93	94610
cigar	4.93	29734
churchyard	4.93	19435
chick	4.93	52887
chest	4.93	195663
cemetery	4.93	78779
canister	4.93	15496
butterfly	4.93	76029
burger	4.93	56244
bulb	4.93	124799
bourbon	4.93	11587
bonnet	4.93	35524
boat	4.93	509322
blade	4.93	130759
badge	4.93	103332
algae	4.93	44057
theater	4.92	150906
student	4.92	4332319
spindle	4.92	19560
shrub	4.92	51506
porch	4.92	54349
plane	4.92	383013
pie	4.92	112127
orchid	4.92	18355
nun	4.92	36810
notebook	4.92	70971
mast	4.92	39586
helmet	4.92	88531
fridge	4.92	92886
clarinet	4.92	13705
cabin	4.92	116110
bread	4.92	250736
bathtub	4.92	14847
airship	4.92	10407
nozzle	4.91	18609
bottle	4.91	332667
yogurt	4.9	29893
waterfall	4.9	41422
toaster	4.9	14523
timber	4.9	109956
thigh	4.9	52763
table	4.9	1087260
stool	4.9	40121
sofa	4.9	70765
sheep	4.9	148385
screwdriver	4.9	17711
rhino	4.9	13717
razor	4.9	27802
pumpkin	4.9	42755
pudding	4.9	40097
propeller	4.9	15725
portrait	4.9	177336
pony	4.9	58590
pond	4.9	141236
piano	4.9	148835
pea	4.9	43470
panties	4.9	11930
page	4.9	2244783
moon	4.9	216505
monkey	4.9	95072
meat	4.9	342244
lipstick	4.9	16327
knife	4.9	161595
hen	4.9	43899
guitar	4.9	275817
grenade	4.9	32744
forehead	4.9	51329
foot	4.9	1297516
falcon	4.9	13291
eye	4.9	1670707
cookbook	4.9	29680
cloth	4.9	117946
church	4.9	1322436
cheerleader	4.9	14699
card	4.9	1252691
bus	4.9	632545
bulldozer	4.9	11755
box	4.9	1045973
bookmark	4.9	38000
bone	4.9	321606
bedroom	4.9	435740
banjo	4.9	15239
bag	4.9	544296
bacon	4.9	59070
apartment	4.9	325423
windmill	4.89	17616
wheat	4.89	107708
watermelon	4.89	11133
wart	4.89	17238
wagon	4.89	70723
vinegar	4.89	38948
village	4.89	717825
vegetable	4.89	241408
turkey	4.89	62923
tuna	4.89	32383
trouser	4.89	55246
trophy	4.89	79376
tortilla	4.89	13906
tooth	4.89	298996
squirrel	4.89	38289
sprinkler	4.89	12190
softball	4.89	13598
seaweed	4.89	14738
salt	4.89	241609
saliva	4.89	14113
river	4.89	542138
ribbon	4.89	58380
restaurant	4.89	655528
porridge	4.89	11394
podium	4.89	39082
pistol	4.89	47287
peanut	4.89	58405
patio	4.89	62719
nostril	4.89	16372
nose	4.89	222279
medal	4.89	122987
marijuana	4.89	107151
mansion	4.89	55385
juice	4.89	149655
insect	4.89	147599
ice	4.89	433465
hammock	4.89	11921
garlic	4.89	68928
furniture	4.89	202786
flea	4.89	36641
diamond	4.89	104846
corpse	4.89	34093
cocoa	4.89	25450
chin	4.89	51157
car	4.89	2853424
cabinet	4.89	151656
broom	4.89	20033
breast	4.89	290525
bookstore	4.89	41915
binder	4.89	15826
basement	4.89	88438
avocado	4.89	16146
acne	4.89	29558
typewriter	4.88	17961
tobacco	4.88	114580
spine	4.88	85699
sausage	4.88	55187
motorway	4.88	78101
mosquito	4.88	45103
microphone	4.88	63752
lake	4.88	254166
hood	4.88	60908
honey	4.88	105838
hat	4.88	213810
gem	4.88	79253
cigarette	4.88	131537
canteen	4.88	15644
cab	4.88	70255
bun	4.88	24960
beer	4.88	323048
bee	4.88	179630
ammunition	4.88	54030
tortoise	4.87	23964
tin	4.87	84313
thermostat	4.87	22800
sugar	4.87	296009
steel	4.87	294296
soil	4.87	389053
shoreline	4.87	24404
metal	4.87	429904
lingerie	4.87	10566
jaw	4.87	67845
hay	4.87	47145
freezer	4.87	60579
firefighter	4.87	44058
dinosaur	4.87	67339
desk	4.87	233178
creek	4.87	37738
crayon	4.87	11335
condom	4.87	45289
caterpillar	4.87	19151
casserole	4.87	11864
broccoli	4.87	18074
bench	4.87	138789
apron	4.87	19609
airport	4.87	333781
zebra	4.86	16407
wool	4.86	60955
windshield	4.86	13037
window	4.86	1003714
warship	4.86	20256
wall	4.86	967701
vine	4.86	45504
townhouse	4.86	10849
towel	4.86	106732
tofu	4.86	13380
textbook	4.86	98972
subway	4.86	42222
stocking	4.86	29903
slipper	4.86	18670
sandbox	4.86	11445
sailor	4.86	60292
runner	4.86	129744
rooftop	4.86	28153
rice	4.86	156932
receipt	4.86	150778
professor	4.86	376161
pollen	4.86	38072
peninsula	4.86	31983
pasta	4.86	55456
pancake	4.86	29529
ox	4.86	25363
otter	4.86	15039
onion	4.86	95828
ocean	4.86	250483
mud	4.86	97264
mower	4.86	17090
meadow	4.86	43841
lobster	4.86	24835
kitten	4.86	44850
kangaroo	4.86	11656
jacket	4.86	127639
heel	4.86	109780
hamster	4.86	16008
grandfather	4.86	103326
frosting	4.86	10076
farmland	4.86	30633
engine	4.86	890733
dishwasher	4.86	29657
dirt	4.86	106179
deer	4.86	83078
courthouse	4.86	17179
cone	4.86	55748
coffin	4.86	41576
chiropractor	4.86	12898
chariot	4.86	20205
cathedral	4.86	78955
cat	4.86	442591
casket	4.86	11376
carriage	4.86	80917
candle	4.86	83461
calculator	4.86	60199
briefcase	4.86	10535
blood	4.86	853781
baseball	4.86	119986
barrel	4.86	129326
bamboo	4.86	30080
asteroid	4.86	51848
anus	4.86	11865
ant	4.86	65238
accordion	4.86	12027
wood	4.85	458541
scone	4.85	11056
scissors	4.85	16783
rat	4.85	130662
potato	4.85	158458
oyster	4.85	29672
marshmallow	4.85	10678
marble	4.85	60331
hemp	4.85	20571
girl	4.85	1176971
eyebrow	4.85	43289
